# Supplementary material for: All boreal forest successional stages needed to maintain the full suite of soil biodiversity, community composition, and function following wildfire
Source: Sci Rep. 2023 May 17;13:7978. doi: 10.1038/s41598-023-30732-7 (PMC10192510; doi:10.1038/s41598-023-30732-7)
Supplement: Supplementary file 2 — Supplementary Information 2. [file 41598_2023_30732_MOESM2_ESM.xlsx]

## Sheet: TableS2_devstage_bioindicators
DevelopmentStage	Organism	ESVlineage	Taxonlineage	PearsonPhi	Pvalue
Establishment	Bacteria	c__Chloroplast;g__Streptophyta;16S_Zotu10	c__Chloroplast;g__Streptophyta	0.51	***
Establishment	Bacteria	c__Planctomycetacia;f__Planctomycetaceae;16S_Zotu1000	c__Planctomycetacia;f__Planctomycetaceae	0.4	**
Establishment	Bacteria	c__Acidobacteria_Gp1;g__Gp1;16S_Zotu1003	c__Acidobacteria_Gp1;g__Gp1	0.6	**
Establishment	Bacteria	c__Chitinophagia;f__Chitinophagaceae;16S_Zotu1014	c__Chitinophagia;f__Chitinophagaceae	0.53	**
Establishment	Bacteria	c__Acidobacteria_Gp1;16S_Zotu1019	c__Acidobacteria_Gp1	0.49	**
Establishment	Bacteria	c__Alphaproteobacteria;f__Acetobacteraceae;16S_Zotu1027	c__Alphaproteobacteria;f__Acetobacteraceae	0.43	*
Establishment	Bacteria	c__Spartobacteria;g__Spartobacteria_genera_incertae_sedis;16S_Zotu1037	c__Spartobacteria;g__Spartobacteria_genera_incertae_sedis	0.64	**
Establishment	Bacteria	c__Ktedonobacteria;o__Ktedonobacterales;16S_Zotu1038	c__Ktedonobacteria;o__Ktedonobacterales	1	***
Establishment	Bacteria	c__Alphaproteobacteria;f__Micropepsaceae;16S_Zotu1045	c__Alphaproteobacteria;f__Micropepsaceae	0.47	**
Establishment	Bacteria	c__Actinobacteria;f__Micromonosporaceae;16S_Zotu1052	c__Actinobacteria;f__Micromonosporaceae	0.67	***
Establishment	Bacteria	c__Acidobacteria_Gp3;g__Gp3;16S_Zotu1066	c__Acidobacteria_Gp3;g__Gp3	0.57	***
Establishment	Bacteria	c__Alphaproteobacteria;f__Sphingomonadaceae;16S_Zotu1068	c__Alphaproteobacteria;f__Sphingomonadaceae	0.5	**
Establishment	Bacteria	c__Alphaproteobacteria;g__Dongia;16S_Zotu1071	c__Alphaproteobacteria;g__Dongia	0.58	**
Establishment	Bacteria	c__Chitinophagia;f__Chitinophagaceae;16S_Zotu108	c__Chitinophagia;f__Chitinophagaceae	0.37	*
Establishment	Bacteria	c__Chitinophagia;g__Parafilimonas;16S_Zotu1087	c__Chitinophagia;g__Parafilimonas	0.58	**
Establishment	Bacteria	c__Acidobacteria_Gp1;g__Gp1;16S_Zotu1093	c__Acidobacteria_Gp1;g__Gp1	0.5	**
Establishment	Bacteria	Bacteria;16S_Zotu1099	Bacteria	0.42	*
Establishment	Bacteria	c__Sphingobacteriia;g__Mucilaginibacter;16S_Zotu1133	c__Sphingobacteriia;g__Mucilaginibacter	0.58	***
Establishment	Bacteria	c__Acidobacteria_Gp6;g__Gp6;16S_Zotu1146	c__Acidobacteria_Gp6;g__Gp6	0.49	**
Establishment	Bacteria	c__Gammaproteobacteria;g__Dokdonella;16S_Zotu1157	c__Gammaproteobacteria;g__Dokdonella	0.49	**
Establishment	Bacteria	c__Actinobacteria;g__Pseudonocardia;16S_Zotu1215	c__Actinobacteria;g__Pseudonocardia	0.52	**
Establishment	Bacteria	c__Acidobacteria_Gp6;g__Gp6;16S_Zotu1239	c__Acidobacteria_Gp6;g__Gp6	0.54	**
Establishment	Bacteria	c__Cytophagia;g__Spirosoma;16S_Zotu1251	c__Cytophagia;g__Spirosoma	0.75	***
Establishment	Bacteria	c__WPS-1_genera_incertae_sedis;g__WPS-1_genera_incertae_sedis;16S_Zotu1254	c__WPS-1_genera_incertae_sedis;g__WPS-1_genera_incertae_sedis	0.67	***
Establishment	Bacteria	c__Actinobacteria;g__Jatrophihabitans;16S_Zotu1268	c__Actinobacteria;g__Jatrophihabitans	0.53	**
Establishment	Bacteria	c__Alphaproteobacteria;g__Sphingomonas;16S_Zotu1278	c__Alphaproteobacteria;g__Sphingomonas	0.64	***
Establishment	Bacteria	c__Sphingobacteriia;g__Mucilaginibacter;16S_Zotu1284	c__Sphingobacteriia;g__Mucilaginibacter	0.46	*
Establishment	Bacteria	c__Acidobacteria_Gp6;g__Gp6;16S_Zotu1285	c__Acidobacteria_Gp6;g__Gp6	0.49	**
Establishment	Bacteria	c__Opitutae;f__Opitutaceae;16S_Zotu1293	c__Opitutae;f__Opitutaceae	0.7	***
Establishment	Bacteria	c__Acidimicrobiia;o__Acidimicrobiales;16S_Zotu1300	c__Acidimicrobiia;o__Acidimicrobiales	0.47	**
Establishment	Bacteria	c__Alphaproteobacteria;g__Micropepsis;16S_Zotu1309	c__Alphaproteobacteria;g__Micropepsis	0.58	***
Establishment	Bacteria	c__Planctomycetacia;f__Gemmataceae;16S_Zotu1315	c__Planctomycetacia;f__Gemmataceae	0.49	**
Establishment	Bacteria	c__Alphaproteobacteria;f__Sphingomonadaceae;16S_Zotu1320	c__Alphaproteobacteria;f__Sphingomonadaceae	0.56	**
Establishment	Bacteria	c__Actinobacteria;f__Kineosporiaceae;16S_Zotu1321	c__Actinobacteria;f__Kineosporiaceae	0.61	**
Establishment	Bacteria	c__Alphaproteobacteria;o__Rhizobiales;16S_Zotu1326	c__Alphaproteobacteria;o__Rhizobiales	0.58	**
Establishment	Bacteria	c__Betaproteobacteria;g__Piscinibacter;16S_Zotu1327	c__Betaproteobacteria;g__Piscinibacter	0.83	***
Establishment	Bacteria	c__Opitutae;g__Oleiharenicola;16S_Zotu1337	c__Opitutae;g__Oleiharenicola	0.39	*
Establishment	Bacteria	c__Actinobacteria;f__Micromonosporaceae;16S_Zotu1371	c__Actinobacteria;f__Micromonosporaceae	0.56	**
Establishment	Bacteria	c__Chitinophagia;f__Chitinophagaceae;16S_Zotu1379	c__Chitinophagia;f__Chitinophagaceae	0.59	**
Establishment	Bacteria	c__Acidobacteria_Gp6;g__Gp6;16S_Zotu1380	c__Acidobacteria_Gp6;g__Gp6	0.62	***
Establishment	Bacteria	c__Alphaproteobacteria;g__Psychroglaciecola;16S_Zotu1384	c__Alphaproteobacteria;g__Psychroglaciecola	0.61	**
Establishment	Bacteria	c__Chitinophagia;g__Parafilimonas;16S_Zotu1387	c__Chitinophagia;g__Parafilimonas	0.75	***
Establishment	Bacteria	Bacteria;16S_Zotu1391	Bacteria	0.42	**
Establishment	Bacteria	c__Acidobacteria_Gp10;g__Gp10;16S_Zotu1399	c__Acidobacteria_Gp10;g__Gp10	0.62	**
Establishment	Bacteria	c__Acidobacteria_Gp6;g__Gp6;16S_Zotu1401	c__Acidobacteria_Gp6;g__Gp6	0.53	***
Establishment	Bacteria	c__Acidobacteria_Gp3;g__Gp3;16S_Zotu1415	c__Acidobacteria_Gp3;g__Gp3	0.62	***
Establishment	Bacteria	Bacteria;16S_Zotu1419	Bacteria	0.42	*
Establishment	Bacteria	c__Alphaproteobacteria;g__Sphingomonas;16S_Zotu1433	c__Alphaproteobacteria;g__Sphingomonas	0.58	**
Establishment	Bacteria	c__Cytophagia;g__Spirosoma;16S_Zotu1441	c__Cytophagia;g__Spirosoma	0.56	**
Establishment	Bacteria	c__Cytophagia;g__Chryseolinea;16S_Zotu1458	c__Cytophagia;g__Chryseolinea	0.53	**
Establishment	Bacteria	c__Actinobacteria;g__Cryptosporangium;16S_Zotu1505	c__Actinobacteria;g__Cryptosporangium	0.64	***
Establishment	Bacteria	c__Alphaproteobacteria;o__Rhizobiales;16S_Zotu1512	c__Alphaproteobacteria;o__Rhizobiales	0.47	*
Establishment	Bacteria	c__Actinobacteria;g__Dactylosporangium;16S_Zotu1517	c__Actinobacteria;g__Dactylosporangium	0.75	***
Establishment	Bacteria	c__Acidobacteria_Gp3;16S_Zotu1533	c__Acidobacteria_Gp3	0.37	*
Establishment	Bacteria	c__Acidobacteria_Gp1;g__Gp1;16S_Zotu1560	c__Acidobacteria_Gp1;g__Gp1	0.88	***
Establishment	Bacteria	p__Cyanobacteria/Chloroplast;16S_Zotu1575	p__Cyanobacteria/Chloroplast	0.56	**
Establishment	Bacteria	c__Acidobacteria_Gp1;16S_Zotu1580	c__Acidobacteria_Gp1	0.49	**
Establishment	Bacteria	c__Thermoleophilia;o__Solirubrobacterales;16S_Zotu1588	c__Thermoleophilia;o__Solirubrobacterales	0.64	**
Establishment	Bacteria	c__Alphaproteobacteria;o__Rhizobiales;16S_Zotu1602	c__Alphaproteobacteria;o__Rhizobiales	0.7	***
Establishment	Bacteria	c__Opitutae;f__Opitutaceae;16S_Zotu1608	c__Opitutae;f__Opitutaceae	0.66	***
Establishment	Bacteria	c__Sphingobacteriia;g__Mucilaginibacter;16S_Zotu1632	c__Sphingobacteriia;g__Mucilaginibacter	0.42	*
Establishment	Bacteria	c__Ktedonobacteria;o__Ktedonobacterales;16S_Zotu1642	c__Ktedonobacteria;o__Ktedonobacterales	0.62	**
Establishment	Bacteria	c__Alphaproteobacteria;o__Rhizobiales;16S_Zotu1643	c__Alphaproteobacteria;o__Rhizobiales	0.86	***
Establishment	Bacteria	c__Chloroplast;g__Chlorophyta;16S_Zotu1678	c__Chloroplast;g__Chlorophyta	0.52	**
Establishment	Bacteria	c__Opitutae;g__Lacunisphaera;16S_Zotu1682	c__Opitutae;g__Lacunisphaera	0.78	***
Establishment	Bacteria	c__Actinobacteria;f__Micromonosporaceae;16S_Zotu1701	c__Actinobacteria;f__Micromonosporaceae	0.62	***
Establishment	Bacteria	c__Chitinophagia;g__Terrimonas;16S_Zotu1707	c__Chitinophagia;g__Terrimonas	0.43	*
Establishment	Bacteria	c__Planctomycetacia;f__Gemmataceae;16S_Zotu1716	c__Planctomycetacia;f__Gemmataceae	0.46	*
Establishment	Bacteria	c__Actinobacteria;f__Micromonosporaceae;16S_Zotu1724	c__Actinobacteria;f__Micromonosporaceae	0.72	***
Establishment	Bacteria	c__Alphaproteobacteria;g__Sphingomonas;16S_Zotu1731	c__Alphaproteobacteria;g__Sphingomonas	0.78	***
Establishment	Bacteria	c__Chitinophagia;f__Chitinophagaceae;16S_Zotu176	c__Chitinophagia;f__Chitinophagaceae	0.39	**
Establishment	Bacteria	c__Actinobacteria;f__Micromonosporaceae;16S_Zotu1784	c__Actinobacteria;f__Micromonosporaceae	0.53	**
Establishment	Bacteria	c__WPS-1_genera_incertae_sedis;g__WPS-1_genera_incertae_sedis;16S_Zotu1792	c__WPS-1_genera_incertae_sedis;g__WPS-1_genera_incertae_sedis	0.58	**
Establishment	Bacteria	c__Opitutae;f__Opitutaceae;16S_Zotu1807	c__Opitutae;f__Opitutaceae	0.83	***
Establishment	Bacteria	c__Actinobacteria;g__Streptomyces;16S_Zotu1831	c__Actinobacteria;g__Streptomyces	0.67	***
Establishment	Bacteria	c__Acidobacteria_Gp6;g__Gp6;16S_Zotu1859	c__Acidobacteria_Gp6;g__Gp6	0.45	*
Establishment	Bacteria	c__Chitinophagia;g__Chitinophaga;16S_Zotu1869	c__Chitinophagia;g__Chitinophaga	0.53	**
Establishment	Bacteria	c__Acidobacteria_Gp1;g__Candidatus Koribacter;16S_Zotu1893	c__Acidobacteria_Gp1;g__Candidatus Koribacter	0.94	***
Establishment	Bacteria	c__Chitinophagia;f__Chitinophagaceae;16S_Zotu1899	c__Chitinophagia;f__Chitinophagaceae	0.67	***
Establishment	Bacteria	c__Acidobacteria_Gp1;g__Gp1;16S_Zotu1905	c__Acidobacteria_Gp1;g__Gp1	0.62	***
Establishment	Bacteria	c__Cyanobacteria;f__Family I;16S_Zotu1927	c__Cyanobacteria;f__Family I	0.62	**
Establishment	Bacteria	c__WPS-1_genera_incertae_sedis;g__WPS-1_genera_incertae_sedis;16S_Zotu1929	c__WPS-1_genera_incertae_sedis;g__WPS-1_genera_incertae_sedis	0.69	***
Establishment	Bacteria	c__Acidobacteria_Gp6;g__Gp6;16S_Zotu1937	c__Acidobacteria_Gp6;g__Gp6	0.47	**
Establishment	Bacteria	Bacteria;16S_Zotu2000	Bacteria	0.8	***
Establishment	Bacteria	c__Alphaproteobacteria;g__Sphingomonas;16S_Zotu2001	c__Alphaproteobacteria;g__Sphingomonas	0.68	***
Establishment	Bacteria	c__Alphaproteobacteria;g__Hyphomicrobium;16S_Zotu2011	c__Alphaproteobacteria;g__Hyphomicrobium	0.71	***
Establishment	Bacteria	c__Ktedonobacteria;g__Ktedonobacter;16S_Zotu2012	c__Ktedonobacteria;g__Ktedonobacter	0.78	***
Establishment	Bacteria	c__Chitinophagia;g__Chitinophaga;16S_Zotu2025	c__Chitinophagia;g__Chitinophaga	0.43	*
Establishment	Bacteria	c__Alphaproteobacteria;g__Sphingomonas;16S_Zotu2046	c__Alphaproteobacteria;g__Sphingomonas	0.75	***
Establishment	Bacteria	c__Subdivision3;g__Subdivision3_genera_incertae_sedis;16S_Zotu2104	c__Subdivision3;g__Subdivision3_genera_incertae_sedis	0.61	**
Establishment	Bacteria	c__Chitinophagia;g__Ferruginibacter;16S_Zotu2121	c__Chitinophagia;g__Ferruginibacter	0.53	*
Establishment	Bacteria	c__Chitinophagia;g__Terrimonas;16S_Zotu2155	c__Chitinophagia;g__Terrimonas	0.67	***
Establishment	Bacteria	c__Ktedonobacteria;o__Ktedonobacterales;16S_Zotu2171	c__Ktedonobacteria;o__Ktedonobacterales	0.86	***
Establishment	Bacteria	c__Betaproteobacteria;16S_Zotu2176	c__Betaproteobacteria	0.8	***
Establishment	Bacteria	c__Acidobacteria_Gp3;g__Gp3;16S_Zotu2215	c__Acidobacteria_Gp3;g__Gp3	0.78	***
Establishment	Bacteria	c__Spartobacteria;g__Spartobacteria_genera_incertae_sedis;16S_Zotu2267	c__Spartobacteria;g__Spartobacteria_genera_incertae_sedis	0.68	***
Establishment	Bacteria	c__Subdivision3;g__Subdivision3_genera_incertae_sedis;16S_Zotu2296	c__Subdivision3;g__Subdivision3_genera_incertae_sedis	0.8	***
Establishment	Bacteria	c__Deltaproteobacteria;o__Myxococcales;16S_Zotu2323	c__Deltaproteobacteria;o__Myxococcales	0.49	*
Establishment	Bacteria	c__Planctomycetacia;o__Pirellulales;16S_Zotu2343	c__Planctomycetacia;o__Pirellulales	0.75	***
Establishment	Bacteria	c__Chitinophagia;f__Chitinophagaceae;16S_Zotu238	c__Chitinophagia;f__Chitinophagaceae	0.53	***
Establishment	Bacteria	c__WPS-1_genera_incertae_sedis;g__WPS-1_genera_incertae_sedis;16S_Zotu2398	c__WPS-1_genera_incertae_sedis;g__WPS-1_genera_incertae_sedis	0.93	***
Establishment	Bacteria	c__Acidobacteria_Gp1;g__Gp1;16S_Zotu2421	c__Acidobacteria_Gp1;g__Gp1	0.71	***
Establishment	Bacteria	c__Chitinophagia;f__Chitinophagaceae;16S_Zotu2529	c__Chitinophagia;f__Chitinophagaceae	0.53	*
Establishment	Bacteria	c__Alphaproteobacteria;g__Labrys;16S_Zotu2533	c__Alphaproteobacteria;g__Labrys	0.75	***
Establishment	Bacteria	c__Betaproteobacteria;16S_Zotu2611	c__Betaproteobacteria	0.62	***
Establishment	Bacteria	c__Ktedonobacteria;o__Ktedonobacterales;16S_Zotu2635	c__Ktedonobacteria;o__Ktedonobacterales	0.86	***
Establishment	Bacteria	c__Acidobacteria_Gp6;g__Gp6;16S_Zotu269	c__Acidobacteria_Gp6;g__Gp6	0.57	**
Establishment	Bacteria	c__Actinobacteria;g__Pseudarthrobacter;16S_Zotu2728	c__Actinobacteria;g__Pseudarthrobacter	1	***
Establishment	Bacteria	c__Planctomycetacia;f__Lacipirellulaceae;16S_Zotu274	c__Planctomycetacia;f__Lacipirellulaceae	0.66	***
Establishment	Bacteria	c__WPS-1_genera_incertae_sedis;g__WPS-1_genera_incertae_sedis;16S_Zotu2776	c__WPS-1_genera_incertae_sedis;g__WPS-1_genera_incertae_sedis	0.67	***
Establishment	Bacteria	c__Chitinophagia;f__Chitinophagaceae;16S_Zotu282	c__Chitinophagia;f__Chitinophagaceae	0.47	**
Establishment	Bacteria	c__Betaproteobacteria;g__Trinickia;16S_Zotu286	c__Betaproteobacteria;g__Trinickia	0.37	***
Establishment	Bacteria	c__Gemmatimonadetes;f__Gemmatimonadaceae;16S_Zotu291	c__Gemmatimonadetes;f__Gemmatimonadaceae	0.34	*
Establishment	Bacteria	c__Actinobacteria;f__Micromonosporaceae;16S_Zotu2927	c__Actinobacteria;f__Micromonosporaceae	0.86	***
Establishment	Bacteria	c__Chloroplast;g__Chlorophyta;16S_Zotu296	c__Chloroplast;g__Chlorophyta	0.78	***
Establishment	Bacteria	c__Planctomycetacia;g__Fimbriiglobus;16S_Zotu2972	c__Planctomycetacia;g__Fimbriiglobus	0.78	***
Establishment	Bacteria	p__Cyanobacteria/Chloroplast;16S_Zotu303	p__Cyanobacteria/Chloroplast	0.4	*
Establishment	Bacteria	c__Acidobacteria_Gp4;g__Gp4;16S_Zotu3034	c__Acidobacteria_Gp4;g__Gp4	0.62	**
Establishment	Bacteria	c__Gemmatimonadetes;f__Gemmatimonadaceae;16S_Zotu304	c__Gemmatimonadetes;f__Gemmatimonadaceae	0.4	*
Establishment	Bacteria	c__Chloroplast;g__Streptophyta;16S_Zotu3075	c__Chloroplast;g__Streptophyta	0.71	***
Establishment	Bacteria	c__Acidobacteria_Gp1;g__Gp1;16S_Zotu314	c__Acidobacteria_Gp1;g__Gp1	0.33	*
Establishment	Bacteria	c__Chitinophagia;f__Chitinophagaceae;16S_Zotu316	c__Chitinophagia;f__Chitinophagaceae	0.44	**
Establishment	Bacteria	c__Alphaproteobacteria;g__Sphingomonas;16S_Zotu325	c__Alphaproteobacteria;g__Sphingomonas	0.46	**
Establishment	Bacteria	c__Chloroplast;g__Streptophyta;16S_Zotu332	c__Chloroplast;g__Streptophyta	0.39	*
Establishment	Bacteria	c__Actinobacteria;f__Micromonosporaceae;16S_Zotu343	c__Actinobacteria;f__Micromonosporaceae	0.42	*
Establishment	Bacteria	c__Cyanobacteria;g__GpI;16S_Zotu3440	c__Cyanobacteria;g__GpI	0.86	***
Establishment	Bacteria	c__Actinobacteria;f__Microbacteriaceae;16S_Zotu355	c__Actinobacteria;f__Microbacteriaceae	0.3	*
Establishment	Bacteria	c__Alphaproteobacteria;g__Sphingomonas;16S_Zotu417	c__Alphaproteobacteria;g__Sphingomonas	0.46	**
Establishment	Bacteria	c__Sphingobacteriia;g__Mucilaginibacter;16S_Zotu419	c__Sphingobacteriia;g__Mucilaginibacter	0.3	*
Establishment	Bacteria	c__Acidobacteria_Gp6;g__Gp6;16S_Zotu422	c__Acidobacteria_Gp6;g__Gp6	0.44	**
Establishment	Bacteria	c__Betaproteobacteria;g__Massilia;16S_Zotu426	c__Betaproteobacteria;g__Massilia	0.41	*
Establishment	Bacteria	c__Chloroplast;g__Streptophyta;16S_Zotu479	c__Chloroplast;g__Streptophyta	0.8	***
Establishment	Bacteria	c__Ktedonobacteria;o__Ktedonobacterales;16S_Zotu494	c__Ktedonobacteria;o__Ktedonobacterales	1	***
Establishment	Bacteria	c__Alphaproteobacteria;g__Sphingomonas;16S_Zotu504	c__Alphaproteobacteria;g__Sphingomonas	0.5	**
Establishment	Bacteria	c__Acidobacteria_Gp7;g__Gp7;16S_Zotu525	c__Acidobacteria_Gp7;g__Gp7	0.64	**
Establishment	Bacteria	c__Spartobacteria;g__Spartobacteria_genera_incertae_sedis;16S_Zotu533	c__Spartobacteria;g__Spartobacteria_genera_incertae_sedis	0.46	*
Establishment	Bacteria	c__Betaproteobacteria;16S_Zotu559	c__Betaproteobacteria	0.51	**
Establishment	Bacteria	c__Acidobacteria_Gp6;g__Gp6;16S_Zotu560	c__Acidobacteria_Gp6;g__Gp6	0.71	***
Establishment	Bacteria	c__Chitinophagia;f__Chitinophagaceae;16S_Zotu581	c__Chitinophagia;f__Chitinophagaceae	0.55	***
Establishment	Bacteria	c__Alphaproteobacteria;g__Phenylobacterium;16S_Zotu594	c__Alphaproteobacteria;g__Phenylobacterium	0.37	*
Establishment	Bacteria	c__Alphaproteobacteria;g__Micropepsis;16S_Zotu619	c__Alphaproteobacteria;g__Micropepsis	0.43	**
Establishment	Bacteria	c__Betaproteobacteria;16S_Zotu622	c__Betaproteobacteria	0.44	*
Establishment	Bacteria	c__Alphaproteobacteria;f__Micropepsaceae;16S_Zotu625	c__Alphaproteobacteria;f__Micropepsaceae	0.33	*
Establishment	Bacteria	c__Betaproteobacteria;16S_Zotu630	c__Betaproteobacteria	0.42	*
Establishment	Bacteria	c__Actinobacteria;f__Kineosporiaceae;16S_Zotu649	c__Actinobacteria;f__Kineosporiaceae	0.59	**
Establishment	Bacteria	c__Chitinophagia;g__Flavitalea;16S_Zotu655	c__Chitinophagia;g__Flavitalea	0.32	*
Establishment	Bacteria	c__Alphaproteobacteria;o__Rhodospirillales;16S_Zotu657	c__Alphaproteobacteria;o__Rhodospirillales	0.46	*
Establishment	Bacteria	c__Chitinophagia;f__Chitinophagaceae;16S_Zotu666	c__Chitinophagia;f__Chitinophagaceae	0.45	**
Establishment	Bacteria	c__Acidobacteria_Gp1;g__Granulicella;16S_Zotu669	c__Acidobacteria_Gp1;g__Granulicella	0.38	*
Establishment	Bacteria	c__Spartobacteria;g__Spartobacteria_genera_incertae_sedis;16S_Zotu677	c__Spartobacteria;g__Spartobacteria_genera_incertae_sedis	0.53	***
Establishment	Bacteria	c__Acidobacteria_Gp1;g__Granulicella;16S_Zotu704	c__Acidobacteria_Gp1;g__Granulicella	0.37	*
Establishment	Bacteria	c__Alphaproteobacteria;g__Methylobacterium;16S_Zotu712	c__Alphaproteobacteria;g__Methylobacterium	0.56	**
Establishment	Bacteria	p__Verrucomicrobia;16S_Zotu715	p__Verrucomicrobia	0.36	*
Establishment	Bacteria	c__Chitinophagia;g__Sediminibacterium;16S_Zotu723	c__Chitinophagia;g__Sediminibacterium	0.57	***
Establishment	Bacteria	c__Acidobacteria_Gp1;g__Terriglobus;16S_Zotu729	c__Acidobacteria_Gp1;g__Terriglobus	0.38	*
Establishment	Bacteria	c__Thermoleophilia;g__Gaiella;16S_Zotu764	c__Thermoleophilia;g__Gaiella	0.52	**
Establishment	Bacteria	c__Acidobacteria_Gp6;g__Gp6;16S_Zotu768	c__Acidobacteria_Gp6;g__Gp6	0.39	*
Establishment	Bacteria	c__Gammaproteobacteria;o__Xanthomonadales;16S_Zotu788	c__Gammaproteobacteria;o__Xanthomonadales	0.46	*
Establishment	Bacteria	c__Spartobacteria;g__Spartobacteria_genera_incertae_sedis;16S_Zotu807	c__Spartobacteria;g__Spartobacteria_genera_incertae_sedis	0.63	***
Establishment	Bacteria	c__Thermoleophilia;g__Baekduia;16S_Zotu811	c__Thermoleophilia;g__Baekduia	0.63	***
Establishment	Bacteria	c__Deltaproteobacteria;o__Myxococcales;16S_Zotu832	c__Deltaproteobacteria;o__Myxococcales	0.38	*
Establishment	Bacteria	c__Actinobacteria;g__Mycobacterium;16S_Zotu847	c__Actinobacteria;g__Mycobacterium	0.53	**
Establishment	Bacteria	c__Alphaproteobacteria;g__Methylobacterium;16S_Zotu850	c__Alphaproteobacteria;g__Methylobacterium	0.49	**
Establishment	Bacteria	c__Acidobacteria_Gp1;g__Gp1;16S_Zotu855	c__Acidobacteria_Gp1;g__Gp1	0.63	***
Establishment	Bacteria	c__Alphaproteobacteria;g__Sphingomonas;16S_Zotu859	c__Alphaproteobacteria;g__Sphingomonas	0.46	*
Establishment	Bacteria	c__Acidobacteria_Gp1;g__Gp1;16S_Zotu875	c__Acidobacteria_Gp1;g__Gp1	0.58	***
Establishment	Bacteria	c__Betaproteobacteria;16S_Zotu889	c__Betaproteobacteria	0.42	*
Establishment	Bacteria	c__Deltaproteobacteria;o__Myxococcales;16S_Zotu896	c__Deltaproteobacteria;o__Myxococcales	0.41	**
Establishment	Bacteria	c__Acidobacteria_Gp6;g__Gp6;16S_Zotu903	c__Acidobacteria_Gp6;g__Gp6	0.38	*
Establishment	Bacteria	c__Deltaproteobacteria;16S_Zotu911	c__Deltaproteobacteria	0.49	**
Establishment	Bacteria	c__Chitinophagia;f__Chitinophagaceae;16S_Zotu916	c__Chitinophagia;f__Chitinophagaceae	0.53	**
Establishment	Bacteria	c__Chitinophagia;g__Flavitalea;16S_Zotu927	c__Chitinophagia;g__Flavitalea	0.77	***
Establishment	Bacteria	c__Deltaproteobacteria;o__Myxococcales;16S_Zotu951	c__Deltaproteobacteria;o__Myxococcales	0.58	**
Establishment	Bacteria	c__Alphaproteobacteria;g__Reyranella;16S_Zotu962	c__Alphaproteobacteria;g__Reyranella	0.5	**
Establishment	Bacteria	c__Deltaproteobacteria;o__Myxococcales;16S_Zotu966	c__Deltaproteobacteria;o__Myxococcales	0.5	**
Establishment	Bacteria	c__WPS-1_genera_incertae_sedis;g__WPS-1_genera_incertae_sedis;16S_Zotu969	c__WPS-1_genera_incertae_sedis;g__WPS-1_genera_incertae_sedis	0.57	***
Establishment	Bacteria	c__Spartobacteria;g__Spartobacteria_genera_incertae_sedis;16S_Zotu985	c__Spartobacteria;g__Spartobacteria_genera_incertae_sedis	0.61	***
Establishment	Bacteria	c__Spartobacteria;g__Spartobacteria_genera_incertae_sedis;16S_Zotu991	c__Spartobacteria;g__Spartobacteria_genera_incertae_sedis	0.47	**
Establishment	Bacteria	c__Betaproteobacteria;16S_Zotu993	c__Betaproteobacteria	0.48	**
Establishment	Bacteria	c__Actinobacteria;g__Actinoplanes;16S_Zotu996	c__Actinobacteria;g__Actinoplanes	0.78	***
CrownClosure	Bacteria	c__Actinobacteria;f__Microbacteriaceae;16S_Zotu1104	c__Actinobacteria;f__Microbacteriaceae	0.4	*
CrownClosure	Bacteria	c__Alphaproteobacteria;g__Rhizorhabdus;16S_Zotu1143	c__Alphaproteobacteria;g__Rhizorhabdus	0.48	**
CrownClosure	Bacteria	c__Alphaproteobacteria;g__Acidocella;16S_Zotu1175	c__Alphaproteobacteria;g__Acidocella	0.43	*
CrownClosure	Bacteria	p__Proteobacteria;16S_Zotu1214	p__Proteobacteria	0.34	*
CrownClosure	Bacteria	c__Abditibacteria;g__Abditibacterium;16S_Zotu1323	c__Abditibacteria;g__Abditibacterium	0.41	*
CrownClosure	Bacteria	c__Chitinophagia;f__Chitinophagaceae;16S_Zotu1551	c__Chitinophagia;f__Chitinophagaceae	0.46	*
CrownClosure	Bacteria	c__Planctomycetacia;o__Planctomycetales;16S_Zotu1640	c__Planctomycetacia;o__Planctomycetales	0.41	*
CrownClosure	Bacteria	c__Acidobacteria_Gp1;g__Terriglobus;16S_Zotu1662	c__Acidobacteria_Gp1;g__Terriglobus	0.45	*
CrownClosure	Bacteria	c__Alphaproteobacteria;g__Rhodopseudomonas;16S_Zotu389	c__Alphaproteobacteria;g__Rhodopseudomonas	0.34	*
CrownClosure	Bacteria	c__Chloroplast;g__Streptophyta;16S_Zotu431	c__Chloroplast;g__Streptophyta	0.44	**
CrownClosure	Bacteria	c__Actinobacteria;g__Mycobacterium;16S_Zotu448	c__Actinobacteria;g__Mycobacterium	0.41	*
CrownClosure	Bacteria	c__Betaproteobacteria;f__Burkholderiaceae;16S_Zotu491	c__Betaproteobacteria;f__Burkholderiaceae	0.45	**
CrownClosure	Bacteria	c__Gammaproteobacteria;f__Rhodanobacteraceae;16S_Zotu592	c__Gammaproteobacteria;f__Rhodanobacteraceae	0.36	*
CrownClosure	Bacteria	c__Actinobacteria;o__Streptosporangiales;16S_Zotu694	c__Actinobacteria;o__Streptosporangiales	0.4	*
CrownClosure	Bacteria	c__Sphingobacteriia;g__Mucilaginibacter;16S_Zotu749	c__Sphingobacteriia;g__Mucilaginibacter	0.35	*
CrownClosure	Bacteria	c__Alphaproteobacteria;o__Rhodospirillales;16S_Zotu813	c__Alphaproteobacteria;o__Rhodospirillales	0.41	*
CrownClosure	Bacteria	c__Alphaproteobacteria;g__Roseiarcus;16S_Zotu841	c__Alphaproteobacteria;g__Roseiarcus	0.34	*
CrownClosure	Bacteria	c__Alphaproteobacteria;g__Acidocella;16S_Zotu907	c__Alphaproteobacteria;g__Acidocella	0.43	*
CrownClosure	Bacteria	c__Alphaproteobacteria;g__Sphingomonas;16S_Zotu941	c__Alphaproteobacteria;g__Sphingomonas	0.41	**
EarlyStageThinning	Bacteria	c__Alphaproteobacteria;f__Micropepsaceae;16S_Zotu1090	c__Alphaproteobacteria;f__Micropepsaceae	0.57	***
EarlyStageThinning	Bacteria	c__Acidobacteria_Gp1;16S_Zotu1100	c__Acidobacteria_Gp1	0.45	*
EarlyStageThinning	Bacteria	c__Spartobacteria;g__Spartobacteria_genera_incertae_sedis;16S_Zotu1154	c__Spartobacteria;g__Spartobacteria_genera_incertae_sedis	0.35	*
EarlyStageThinning	Bacteria	Bacteria;16S_Zotu1202	Bacteria	0.43	*
EarlyStageThinning	Bacteria	c__Alphaproteobacteria;g__Roseiarcus;16S_Zotu1213	c__Alphaproteobacteria;g__Roseiarcus	0.38	*
EarlyStageThinning	Bacteria	c__Planctomycetacia;f__Isosphaeraceae;16S_Zotu1250	c__Planctomycetacia;f__Isosphaeraceae	0.41	*
EarlyStageThinning	Bacteria	c__Deltaproteobacteria;g__Labilithrix;16S_Zotu1288	c__Deltaproteobacteria;g__Labilithrix	0.42	*
EarlyStageThinning	Bacteria	Bacteria;16S_Zotu1302	Bacteria	0.37	*
EarlyStageThinning	Bacteria	c__Opitutae;f__Opitutaceae;16S_Zotu1521	c__Opitutae;f__Opitutaceae	0.38	*
EarlyStageThinning	Bacteria	c__Opitutae;f__Opitutaceae;16S_Zotu1802	c__Opitutae;f__Opitutaceae	0.47	*
EarlyStageThinning	Bacteria	c__Spartobacteria;g__Spartobacteria_genera_incertae_sedis;16S_Zotu217	c__Spartobacteria;g__Spartobacteria_genera_incertae_sedis	0.37	*
EarlyStageThinning	Bacteria	c__Acidobacteria_Gp1;16S_Zotu241	c__Acidobacteria_Gp1	0.45	**
EarlyStageThinning	Bacteria	c__Alphaproteobacteria;f__Acetobacteraceae;16S_Zotu393	c__Alphaproteobacteria;f__Acetobacteraceae	0.33	NS
EarlyStageThinning	Bacteria	c__Actinobacteria;f__Thermomonosporaceae;16S_Zotu471	c__Actinobacteria;f__Thermomonosporaceae	0.36	*
EarlyStageThinning	Bacteria	c__Acidobacteria_Gp1;g__Acidipila;16S_Zotu580	c__Acidobacteria_Gp1;g__Acidipila	0.42	*
EarlyStageThinning	Bacteria	c__Planctomycetacia;f__Isosphaeraceae;16S_Zotu621	c__Planctomycetacia;f__Isosphaeraceae	0.38	*
EarlyStageThinning	Bacteria	c__Sphingobacteriia;g__Mucilaginibacter;16S_Zotu804	c__Sphingobacteriia;g__Mucilaginibacter	0.36	*
EarlyStageThinning	Bacteria	c__Subdivision3;g__Subdivision3_genera_incertae_sedis;16S_Zotu808	c__Subdivision3;g__Subdivision3_genera_incertae_sedis	0.43	**
EarlyStageThinning	Bacteria	c__Planctomycetacia;g__Gemmata;16S_Zotu873	c__Planctomycetacia;g__Gemmata	0.33	*
LateStageThinning	Bacteria	c__Acidobacteria_Gp1;g__Gp1;16S_Zotu1035	c__Acidobacteria_Gp1;g__Gp1	0.67	***
LateStageThinning	Bacteria	c__Alphaproteobacteria;o__Rhodospirillales;16S_Zotu1061	c__Alphaproteobacteria;o__Rhodospirillales	0.42	*
LateStageThinning	Bacteria	c__Acidobacteria_Gp2;g__Gp2;16S_Zotu1062	c__Acidobacteria_Gp2;g__Gp2	0.46	*
LateStageThinning	Bacteria	c__Acidobacteria_Gp1;16S_Zotu1076	c__Acidobacteria_Gp1	0.58	**
LateStageThinning	Bacteria	c__Betaproteobacteria;g__Noviherbaspirillum;16S_Zotu111	c__Betaproteobacteria;g__Noviherbaspirillum	0.71	***
LateStageThinning	Bacteria	c__Chitinophagia;f__Chitinophagaceae;16S_Zotu113	c__Chitinophagia;f__Chitinophagaceae	1	***
LateStageThinning	Bacteria	c__Alphaproteobacteria;f__Micropepsaceae;16S_Zotu1134	c__Alphaproteobacteria;f__Micropepsaceae	0.47	*
LateStageThinning	Bacteria	c__WPS-1_genera_incertae_sedis;g__WPS-1_genera_incertae_sedis;16S_Zotu1138	c__WPS-1_genera_incertae_sedis;g__WPS-1_genera_incertae_sedis	0.43	*
LateStageThinning	Bacteria	c__Actinobacteria;g__Arthrobacter;16S_Zotu114	c__Actinobacteria;g__Arthrobacter	0.88	***
LateStageThinning	Bacteria	c__Chitinophagia;g__Terrimonas;16S_Zotu1177	c__Chitinophagia;g__Terrimonas	0.49	*
LateStageThinning	Bacteria	c__Flavobacteriia;g__Chryseobacterium;16S_Zotu1187	c__Flavobacteriia;g__Chryseobacterium	0.76	***
LateStageThinning	Bacteria	c__Betaproteobacteria;f__Oxalobacteraceae;16S_Zotu119	c__Betaproteobacteria;f__Oxalobacteraceae	0.51	**
LateStageThinning	Bacteria	c__Betaproteobacteria;g__Massilia;16S_Zotu121	c__Betaproteobacteria;g__Massilia	0.94	***
LateStageThinning	Bacteria	c__Acidobacteria_Gp1;16S_Zotu1283	c__Acidobacteria_Gp1	0.51	**
LateStageThinning	Bacteria	c__Acidobacteria_Gp1;g__Edaphobacter;16S_Zotu1303	c__Acidobacteria_Gp1;g__Edaphobacter	0.41	*
LateStageThinning	Bacteria	c__Planctomycetacia;o__Pirellulales;16S_Zotu1312	c__Planctomycetacia;o__Pirellulales	0.47	*
LateStageThinning	Bacteria	c__Betaproteobacteria;16S_Zotu1344	c__Betaproteobacteria	0.51	**
LateStageThinning	Bacteria	c__Spartobacteria;g__Spartobacteria_genera_incertae_sedis;16S_Zotu1449	c__Spartobacteria;g__Spartobacteria_genera_incertae_sedis	0.4	*
LateStageThinning	Bacteria	c__Acidobacteria_Gp1;g__Gp1;16S_Zotu1581	c__Acidobacteria_Gp1;g__Gp1	0.61	**
LateStageThinning	Bacteria	c__Chitinophagia;g__Flavitalea;16S_Zotu162	c__Chitinophagia;g__Flavitalea	0.51	**
LateStageThinning	Bacteria	Bacteria;16S_Zotu165	Bacteria	1	***
LateStageThinning	Bacteria	c__Chitinophagia;f__Chitinophagaceae;16S_Zotu190	c__Chitinophagia;f__Chitinophagaceae	0.94	***
LateStageThinning	Bacteria	c__Alphaproteobacteria;g__Acidocella;16S_Zotu1988	c__Alphaproteobacteria;g__Acidocella	0.53	**
LateStageThinning	Bacteria	c__WPS-2_genera_incertae_sedis;g__WPS-2_genera_incertae_sedis;16S_Zotu201	c__WPS-2_genera_incertae_sedis;g__WPS-2_genera_incertae_sedis	0.53	**
LateStageThinning	Bacteria	c__Acidobacteria_Gp2;g__Gp2;16S_Zotu205	c__Acidobacteria_Gp2;g__Gp2	0.78	***
LateStageThinning	Bacteria	c__Alphaproteobacteria;f__Acetobacteraceae;16S_Zotu2070	c__Alphaproteobacteria;f__Acetobacteraceae	0.51	**
LateStageThinning	Bacteria	c__Gammaproteobacteria;16S_Zotu215	c__Gammaproteobacteria	0.94	***
LateStageThinning	Bacteria	c__Acidobacteria_Gp2;g__Gp2;16S_Zotu226	c__Acidobacteria_Gp2;g__Gp2	0.94	***
LateStageThinning	Bacteria	c__Acidobacteria_Gp1;g__Edaphobacter;16S_Zotu234	c__Acidobacteria_Gp1;g__Edaphobacter	0.49	**
LateStageThinning	Bacteria	c__Acidobacteria_Gp1;16S_Zotu236	c__Acidobacteria_Gp1	0.67	***
LateStageThinning	Bacteria	c__Acidobacteria_Gp1;16S_Zotu237	c__Acidobacteria_Gp1	0.45	*
LateStageThinning	Bacteria	c__Acidobacteria_Gp2;g__Gp2;16S_Zotu239	c__Acidobacteria_Gp2;g__Gp2	0.49	**
LateStageThinning	Bacteria	c__Actinobacteria;g__Amycolatopsis;16S_Zotu24	c__Actinobacteria;g__Amycolatopsis	0.78	***
LateStageThinning	Bacteria	c__Alphaproteobacteria;g__Reyranella;16S_Zotu242	c__Alphaproteobacteria;g__Reyranella	0.43	*
LateStageThinning	Bacteria	c__Acidobacteria_Gp1;16S_Zotu250	c__Acidobacteria_Gp1	1	***
LateStageThinning	Bacteria	c__Gemmatimonadetes;f__Gemmatimonadaceae;16S_Zotu251	c__Gemmatimonadetes;f__Gemmatimonadaceae	1	***
LateStageThinning	Bacteria	c__Alphaproteobacteria;g__Reyranella;16S_Zotu257	c__Alphaproteobacteria;g__Reyranella	1	***
LateStageThinning	Bacteria	Bacteria;16S_Zotu278	Bacteria	0.74	***
LateStageThinning	Bacteria	c__Betaproteobacteria;g__Achromobacter;16S_Zotu2840	c__Betaproteobacteria;g__Achromobacter	0.53	*
LateStageThinning	Bacteria	c__Acidobacteria_Gp2;g__Gp2;16S_Zotu285	c__Acidobacteria_Gp2;g__Gp2	0.49	**
LateStageThinning	Bacteria	c__Chitinophagia;f__Chitinophagaceae;16S_Zotu29	c__Chitinophagia;f__Chitinophagaceae	0.43	*
LateStageThinning	Bacteria	c__Chitinophagia;g__Flavitalea;16S_Zotu293	c__Chitinophagia;g__Flavitalea	0.47	*
LateStageThinning	Bacteria	c__WPS-2_genera_incertae_sedis;g__WPS-2_genera_incertae_sedis;16S_Zotu295	c__WPS-2_genera_incertae_sedis;g__WPS-2_genera_incertae_sedis	1	***
LateStageThinning	Bacteria	c__Acidobacteria_Gp1;16S_Zotu310	c__Acidobacteria_Gp1	0.39	*
LateStageThinning	Bacteria	c__Acidimicrobiia;o__Acidimicrobiales;16S_Zotu311	c__Acidimicrobiia;o__Acidimicrobiales	1	***
LateStageThinning	Bacteria	c__Cytophagia;o__Cytophagales;16S_Zotu329	c__Cytophagia;o__Cytophagales	0.88	***
LateStageThinning	Bacteria	c__Acidobacteria_Gp1;g__Gp1;16S_Zotu338	c__Acidobacteria_Gp1;g__Gp1	0.46	*
LateStageThinning	Bacteria	c__Sphingobacteriia;g__Mucilaginibacter;16S_Zotu34	c__Sphingobacteriia;g__Mucilaginibacter	0.51	**
LateStageThinning	Bacteria	c__Betaproteobacteria;16S_Zotu345	c__Betaproteobacteria	0.47	*
LateStageThinning	Bacteria	Bacteria;16S_Zotu354	Bacteria	0.67	***
LateStageThinning	Bacteria	Bacteria;16S_Zotu359	Bacteria	0.61	**
LateStageThinning	Bacteria	c__Planctomycetacia;f__Planctomycetaceae;16S_Zotu368	c__Planctomycetacia;f__Planctomycetaceae	0.61	***
LateStageThinning	Bacteria	c__Betaproteobacteria;16S_Zotu380	c__Betaproteobacteria	0.88	***
LateStageThinning	Bacteria	c__Planctomycetacia;f__Gemmataceae;16S_Zotu384	c__Planctomycetacia;f__Gemmataceae	1	***
LateStageThinning	Bacteria	c__Thermoleophilia;o__Solirubrobacterales;16S_Zotu387	c__Thermoleophilia;o__Solirubrobacterales	1	***
LateStageThinning	Bacteria	c__Deltaproteobacteria;o__Myxococcales;16S_Zotu395	c__Deltaproteobacteria;o__Myxococcales	0.78	***
LateStageThinning	Bacteria	c__Cyanobacteria;f__Family I;16S_Zotu398	c__Cyanobacteria;f__Family I	1	***
LateStageThinning	Bacteria	c__Chitinophagia;g__Flavihumibacter;16S_Zotu400	c__Chitinophagia;g__Flavihumibacter	1	***
LateStageThinning	Bacteria	c__Betaproteobacteria;f__Burkholderiaceae;16S_Zotu412	c__Betaproteobacteria;f__Burkholderiaceae	0.41	*
LateStageThinning	Bacteria	Bacteria;16S_Zotu413	Bacteria	0.49	**
LateStageThinning	Bacteria	Bacteria;16S_Zotu42	Bacteria	0.94	***
LateStageThinning	Bacteria	c__Acidobacteria_Gp2;g__Gp2;16S_Zotu420	c__Acidobacteria_Gp2;g__Gp2	0.47	*
LateStageThinning	Bacteria	c__Betaproteobacteria;g__Trinickia;16S_Zotu425	c__Betaproteobacteria;g__Trinickia	0.71	***
LateStageThinning	Bacteria	c__Betaproteobacteria;g__Massilia;16S_Zotu435	c__Betaproteobacteria;g__Massilia	0.67	***
LateStageThinning	Bacteria	c__Opitutae;f__Opitutaceae;16S_Zotu453	c__Opitutae;f__Opitutaceae	0.67	***
LateStageThinning	Bacteria	c__Acidobacteria_Gp6;g__Gp6;16S_Zotu455	c__Acidobacteria_Gp6;g__Gp6	0.78	***
LateStageThinning	Bacteria	c__Alphaproteobacteria;g__Phenylobacterium;16S_Zotu462	c__Alphaproteobacteria;g__Phenylobacterium	0.61	**
LateStageThinning	Bacteria	c__Alphaproteobacteria;f__Bradyrhizobiaceae;16S_Zotu469	c__Alphaproteobacteria;f__Bradyrhizobiaceae	0.94	***
LateStageThinning	Bacteria	c__Alphaproteobacteria;g__Phenylobacterium;16S_Zotu470	c__Alphaproteobacteria;g__Phenylobacterium	0.51	**
LateStageThinning	Bacteria	Bacteria;16S_Zotu48	Bacteria	0.56	**
LateStageThinning	Bacteria	c__Alphaproteobacteria;f__Acetobacteraceae;16S_Zotu487	c__Alphaproteobacteria;f__Acetobacteraceae	1	***
LateStageThinning	Bacteria	c__Alphaproteobacteria;g__Acidocella;16S_Zotu511	c__Alphaproteobacteria;g__Acidocella	0.4	*
LateStageThinning	Bacteria	Bacteria;16S_Zotu513	Bacteria	1	***
LateStageThinning	Bacteria	p__Bacteroidetes;16S_Zotu528	p__Bacteroidetes	1	***
LateStageThinning	Bacteria	c__Actinobacteria;g__Mycobacterium;16S_Zotu53	c__Actinobacteria;g__Mycobacterium	0.88	***
LateStageThinning	Bacteria	c__Planctomycetacia;g__Singulisphaera;16S_Zotu535	c__Planctomycetacia;g__Singulisphaera	1	***
LateStageThinning	Bacteria	c__Sphingobacteriia;g__Mucilaginibacter;16S_Zotu542	c__Sphingobacteriia;g__Mucilaginibacter	0.94	***
LateStageThinning	Bacteria	c__Planctomycetacia;f__Gemmataceae;16S_Zotu546	c__Planctomycetacia;f__Gemmataceae	0.88	***
LateStageThinning	Bacteria	c__Alphaproteobacteria;g__Phenylobacterium;16S_Zotu550	c__Alphaproteobacteria;g__Phenylobacterium	0.49	**
LateStageThinning	Bacteria	c__Acidobacteria_Gp6;g__Gp6;16S_Zotu556	c__Acidobacteria_Gp6;g__Gp6	0.49	**
LateStageThinning	Bacteria	c__Sphingobacteriia;g__Mucilaginibacter;16S_Zotu565	c__Sphingobacteriia;g__Mucilaginibacter	0.45	*
LateStageThinning	Bacteria	c__Chitinophagia;f__Chitinophagaceae;16S_Zotu572	c__Chitinophagia;f__Chitinophagaceae	1	***
LateStageThinning	Bacteria	Bacteria;16S_Zotu58	Bacteria	0.83	***
LateStageThinning	Bacteria	c__Acidobacteria_Gp1;g__Gp1;16S_Zotu591	c__Acidobacteria_Gp1;g__Gp1	0.49	**
LateStageThinning	Bacteria	c__Thermoleophilia;g__Conexibacter;16S_Zotu632	c__Thermoleophilia;g__Conexibacter	0.67	***
LateStageThinning	Bacteria	c__Acidobacteria_Gp3;g__Gp3;16S_Zotu646	c__Acidobacteria_Gp3;g__Gp3	0.51	**
LateStageThinning	Bacteria	c__Acidobacteria_Gp1;g__Gp1;16S_Zotu670	c__Acidobacteria_Gp1;g__Gp1	0.58	**
LateStageThinning	Bacteria	c__Alphaproteobacteria;f__Acetobacteraceae;16S_Zotu725	c__Alphaproteobacteria;f__Acetobacteraceae	0.41	*
LateStageThinning	Bacteria	c__Chitinophagia;g__Flavitalea;16S_Zotu731	c__Chitinophagia;g__Flavitalea	0.39	*
LateStageThinning	Bacteria	c__Sphingobacteriia;g__Mucilaginibacter;16S_Zotu74	c__Sphingobacteriia;g__Mucilaginibacter	0.94	***
LateStageThinning	Bacteria	c__Acidobacteria_Gp1;16S_Zotu743	c__Acidobacteria_Gp1	0.53	**
LateStageThinning	Bacteria	c__Betaproteobacteria;16S_Zotu77	c__Betaproteobacteria	0.53	**
LateStageThinning	Bacteria	c__Gammaproteobacteria;g__Acidibacter;16S_Zotu773	c__Gammaproteobacteria;g__Acidibacter	0.43	*
LateStageThinning	Bacteria	c__Thermoleophilia;o__Solirubrobacterales;16S_Zotu783	c__Thermoleophilia;o__Solirubrobacterales	0.67	***
LateStageThinning	Bacteria	c__Acidobacteria_Gp1;16S_Zotu794	c__Acidobacteria_Gp1	0.88	***
LateStageThinning	Bacteria	c__Chitinophagia;g__Sediminibacterium;16S_Zotu814	c__Chitinophagia;g__Sediminibacterium	0.74	***
LateStageThinning	Bacteria	c__Acidobacteria_Gp2;g__Gp2;16S_Zotu821	c__Acidobacteria_Gp2;g__Gp2	0.46	*
LateStageThinning	Bacteria	c__Acidobacteria_Gp2;g__Gp2;16S_Zotu823	c__Acidobacteria_Gp2;g__Gp2	0.46	*
LateStageThinning	Bacteria	c__Chitinophagia;g__Segetibacter;16S_Zotu9	c__Chitinophagia;g__Segetibacter	0.83	***
LateStageThinning	Bacteria	c__Sphingobacteriia;g__Mucilaginibacter;16S_Zotu914	c__Sphingobacteriia;g__Mucilaginibacter	0.61	***
LateStageThinning	Bacteria	Bacteria;16S_Zotu915	Bacteria	0.61	***
LateStageThinning	Bacteria	c__Chitinophagia;f__Chitinophagaceae;16S_Zotu937	c__Chitinophagia;f__Chitinophagaceae	0.43	*
Mature	Bacteria	c__Alphaproteobacteria;f__Acetobacteraceae;16S_Zotu1018	c__Alphaproteobacteria;f__Acetobacteraceae	0.41	*
Mature	Bacteria	c__Planctomycetacia;f__Gemmataceae;16S_Zotu1032	c__Planctomycetacia;f__Gemmataceae	0.46	*
Mature	Bacteria	c__Alphaproteobacteria;g__Novosphingobium;16S_Zotu1107	c__Alphaproteobacteria;g__Novosphingobium	0.45	**
Mature	Bacteria	c__Planctomycetacia;f__Isosphaeraceae;16S_Zotu1124	c__Planctomycetacia;f__Isosphaeraceae	0.51	**
Mature	Bacteria	c__Acidobacteria_Gp1;g__Granulicella;16S_Zotu1170	c__Acidobacteria_Gp1;g__Granulicella	0.39	*
Mature	Bacteria	c__Acidobacteria_Gp1;g__Granulicella;16S_Zotu1192	c__Acidobacteria_Gp1;g__Granulicella	0.37	*
Mature	Bacteria	c__Subdivision3;g__Subdivision3_genera_incertae_sedis;16S_Zotu1198	c__Subdivision3;g__Subdivision3_genera_incertae_sedis	0.38	*
Mature	Bacteria	p__Bacteroidetes;16S_Zotu1226	p__Bacteroidetes	0.41	*
Mature	Bacteria	c__Gammaproteobacteria;g__Acidibacter;16S_Zotu1232	c__Gammaproteobacteria;g__Acidibacter	0.53	**
Mature	Bacteria	c__Acidobacteria_Gp1;g__Granulicella;16S_Zotu1248	c__Acidobacteria_Gp1;g__Granulicella	0.39	*
Mature	Bacteria	c__Acidobacteria_Gp2;g__Gp2;16S_Zotu1253	c__Acidobacteria_Gp2;g__Gp2	0.51	**
Mature	Bacteria	c__Alphaproteobacteria;f__Acetobacteraceae;16S_Zotu1276	c__Alphaproteobacteria;f__Acetobacteraceae	0.47	*
Mature	Bacteria	c__Armatimonadetes_gp5;g__Armatimonadetes_gp5;16S_Zotu1287	c__Armatimonadetes_gp5;g__Armatimonadetes_gp5	0.37	*
Mature	Bacteria	c__Acidobacteria_Gp2;g__Gp2;16S_Zotu1386	c__Acidobacteria_Gp2;g__Gp2	0.39	*
Mature	Bacteria	Bacteria;16S_Zotu1397	Bacteria	0.4	*
Mature	Bacteria	c__Alphaproteobacteria;f__Acetobacteraceae;16S_Zotu1426	c__Alphaproteobacteria;f__Acetobacteraceae	0.44	*
Mature	Bacteria	c__Acidobacteria_Gp3;g__Gp3;16S_Zotu1438	c__Acidobacteria_Gp3;g__Gp3	0.44	*
Mature	Bacteria	c__Alphaproteobacteria;g__Roseiarcus;16S_Zotu1454	c__Alphaproteobacteria;g__Roseiarcus	0.6	***
Mature	Bacteria	c__Planctomycetacia;f__Gemmataceae;16S_Zotu1468	c__Planctomycetacia;f__Gemmataceae	0.44	**
Mature	Bacteria	c__Acidobacteria_Gp1;16S_Zotu1484	c__Acidobacteria_Gp1	0.46	*
Mature	Bacteria	c__Acidobacteria_Gp3;g__Gp3;16S_Zotu1501	c__Acidobacteria_Gp3;g__Gp3	0.38	*
Mature	Bacteria	c__Gammaproteobacteria;o__Xanthomonadales;16S_Zotu1528	c__Gammaproteobacteria;o__Xanthomonadales	0.49	**
Mature	Bacteria	Bacteria;16S_Zotu1535	Bacteria	0.4	*
Mature	Bacteria	c__Alphaproteobacteria;f__Acetobacteraceae;16S_Zotu1549	c__Alphaproteobacteria;f__Acetobacteraceae	0.42	*
Mature	Bacteria	c__Betaproteobacteria;g__Silvimonas;16S_Zotu1618	c__Betaproteobacteria;g__Silvimonas	0.47	*
Mature	Bacteria	c__WPS-1_genera_incertae_sedis;g__WPS-1_genera_incertae_sedis;16S_Zotu1751	c__WPS-1_genera_incertae_sedis;g__WPS-1_genera_incertae_sedis	0.57	**
Mature	Bacteria	c__Acidobacteria_Gp1;g__Gp1;16S_Zotu1916	c__Acidobacteria_Gp1;g__Gp1	0.45	*
Mature	Bacteria	Bacteria;16S_Zotu213	Bacteria	0.44	**
Mature	Bacteria	c__Alphaproteobacteria;f__Acetobacteraceae;16S_Zotu2400	c__Alphaproteobacteria;f__Acetobacteraceae	0.66	***
Mature	Bacteria	c__Acidobacteria_Gp1;g__Gp1;16S_Zotu2609	c__Acidobacteria_Gp1;g__Gp1	0.44	*
Mature	Bacteria	c__Spartobacteria;g__Spartobacteria_genera_incertae_sedis;16S_Zotu288	c__Spartobacteria;g__Spartobacteria_genera_incertae_sedis	0.36	*
Mature	Bacteria	c__Chitinophagia;f__Chitinophagaceae;16S_Zotu2949	c__Chitinophagia;f__Chitinophagaceae	0.46	*
Mature	Bacteria	c__Cyanobacteria;g__GpI;16S_Zotu3137	c__Cyanobacteria;g__GpI	0.49	*
Mature	Bacteria	c__Planctomycetacia;f__Planctomycetaceae;16S_Zotu390	c__Planctomycetacia;f__Planctomycetaceae	0.46	**
Mature	Bacteria	c__Planctomycetacia;o__Planctomycetales;16S_Zotu399	c__Planctomycetacia;o__Planctomycetales	0.43	*
Mature	Bacteria	c__Acidobacteria_Gp1;g__Gp1;16S_Zotu407	c__Acidobacteria_Gp1;g__Gp1	0.47	**
Mature	Bacteria	c__Betaproteobacteria;f__Oxalobacteraceae;16S_Zotu480	c__Betaproteobacteria;f__Oxalobacteraceae	0.32	*
Mature	Bacteria	c__Subdivision3;g__Subdivision3_genera_incertae_sedis;16S_Zotu561	c__Subdivision3;g__Subdivision3_genera_incertae_sedis	0.36	*
Mature	Bacteria	c__Alphaproteobacteria;o__Rhizobiales;16S_Zotu576	c__Alphaproteobacteria;o__Rhizobiales	0.22	*
Mature	Bacteria	c__Acidobacteria_Gp1;g__Gp1;16S_Zotu588	c__Acidobacteria_Gp1;g__Gp1	0.49	**
Mature	Bacteria	c__Actinobacteria;g__Mycobacterium;16S_Zotu608	c__Actinobacteria;g__Mycobacterium	0.36	*
Mature	Bacteria	c__Gammaproteobacteria;g__Povalibacter;16S_Zotu611	c__Gammaproteobacteria;g__Povalibacter	0.33	*
Mature	Bacteria	c__Acidobacteria_Gp3;g__Gp3;16S_Zotu637	c__Acidobacteria_Gp3;g__Gp3	0.42	*
Mature	Bacteria	c__Acidobacteria_Gp1;16S_Zotu667	c__Acidobacteria_Gp1	0.35	*
Mature	Bacteria	c__Chitinophagia;g__Dinghuibacter;16S_Zotu679	c__Chitinophagia;g__Dinghuibacter	0.44	**
Mature	Bacteria	c__Acidobacteria_Gp6;g__Gp6;16S_Zotu732	c__Acidobacteria_Gp6;g__Gp6	0.24	*
Mature	Bacteria	Bacteria;16S_Zotu751	Bacteria	0.45	**
Mature	Bacteria	c__Acidobacteria_Gp2;g__Gp2;16S_Zotu762	c__Acidobacteria_Gp2;g__Gp2	0.49	**
Mature	Bacteria	c__Acidobacteria_Gp1;16S_Zotu806	c__Acidobacteria_Gp1	0.45	*
Mature	Bacteria	c__Chitinophagia;f__Chitinophagaceae;16S_Zotu827	c__Chitinophagia;f__Chitinophagaceae	0.37	*
Mature	Bacteria	c__Alphaproteobacteria;g__Roseiarcus;16S_Zotu840	c__Alphaproteobacteria;g__Roseiarcus	0.39	*
Mature	Bacteria	c__Betaproteobacteria;f__Comamonadaceae;16S_Zotu860	c__Betaproteobacteria;f__Comamonadaceae	0.22	*
Mature	Bacteria	c__WPS-1_genera_incertae_sedis;g__WPS-1_genera_incertae_sedis;16S_Zotu863	c__WPS-1_genera_incertae_sedis;g__WPS-1_genera_incertae_sedis	0.41	*
Mature	Bacteria	c__Planctomycetacia;f__Gemmataceae;16S_Zotu864	c__Planctomycetacia;f__Gemmataceae	0.4	*
Mature	Bacteria	c__Alphaproteobacteria;o__Rhodospirillales;16S_Zotu871	c__Alphaproteobacteria;o__Rhodospirillales	0.51	**
Mature	Bacteria	c__Gammaproteobacteria;g__Acidibacter;16S_Zotu891	c__Gammaproteobacteria;g__Acidibacter	0.38	*
Mature	Bacteria	c__Acidobacteria_Gp1;g__Gp1;16S_Zotu921	c__Acidobacteria_Gp1;g__Gp1	0.48	**
Mature	Bacteria	Bacteria;16S_Zotu964	Bacteria	0.41	*
Mature	Bacteria	c__Alphaproteobacteria;o__Rhizobiales;16S_Zotu977	c__Alphaproteobacteria;o__Rhizobiales	0.46	**
Mature	Bacteria	c__Acidimicrobiia;g__Acidiferrimicrobium;16S_Zotu989	c__Acidimicrobiia;g__Acidiferrimicrobium	0.36	*
Mature	Bacteria	c__Alphaproteobacteria;g__Aliidongia;16S_Zotu997	c__Alphaproteobacteria;g__Aliidongia	0.41	*
Establishment	Fungi	k__Fungi__;k__Fungi____;ITS_Zotu103	k__Fungi__;k__Fungi	0.61	***
Establishment	Fungi	c__Geoglossomycetes;f__Geoglossaceae;ITS_Zotu1039	c__Geoglossomycetes;f__Geoglossaceae	0.93	***
Establishment	Fungi	c__Agaricomycetes;g__Cortinarius;ITS_Zotu1062	c__Agaricomycetes;g__Cortinarius	0.53	*
Establishment	Fungi	c__Leotiomycetes;o__Helotiales__;ITS_Zotu1122	c__Leotiomycetes;o__Helotiales	0.62	**
Establishment	Fungi	c__Eurotiomycetes;f__Trichomeriaceae;ITS_Zotu1169	c__Eurotiomycetes;f__Trichomeriaceae	0.46	*
Establishment	Fungi	p__Ascomycota_;p__Ascomycota____;ITS_Zotu1188	p__Ascomycota_;p__Ascomycota	0.55	*
Establishment	Fungi	c__Leotiomycetes;o__Helotiales__;ITS_Zotu120	c__Leotiomycetes;o__Helotiales	0.45	*
Establishment	Fungi	c__Sordariomycetes;f__Nectriaceae;ITS_Zotu1202	c__Sordariomycetes;f__Nectriaceae	0.64	**
Establishment	Fungi	c__Agaricomycetes;g__Lactarius;ITS_Zotu1211	c__Agaricomycetes;g__Lactarius	0.53	*
Establishment	Fungi	c__Agaricomycetes;f__Ceratobasidiaceae_;ITS_Zotu1232	c__Agaricomycetes;f__Ceratobasidiaceae	0.58	**
Establishment	Fungi	k__Fungi__;k__Fungi____;ITS_Zotu1280	k__Fungi__;k__Fungi	0.49	**
Establishment	Fungi	c__Dothideomycetes;g__Dothiora;ITS_Zotu1314	c__Dothideomycetes;g__Dothiora	0.94	***
Establishment	Fungi	c__Leotiomycetes;f__Sclerotiniaceae_;ITS_Zotu1340	c__Leotiomycetes;f__Sclerotiniaceae	0.67	***
Establishment	Fungi	c__Leotiomycetes;o__Helotiales_;ITS_Zotu138	c__Leotiomycetes;o__Helotiales	0.74	***
Establishment	Fungi	c__Sordariomycetes;g__Ophiognomonia;ITS_Zotu1417	c__Sordariomycetes;g__Ophiognomonia	0.49	*
Establishment	Fungi	c__Dothideomycetes;g__Dothiora;ITS_Zotu1420	c__Dothideomycetes;g__Dothiora	0.94	***
Establishment	Fungi	c__Leotiomycetes;o__Helotiales__;ITS_Zotu1435	c__Leotiomycetes;o__Helotiales	0.46	*
Establishment	Fungi	c__Sordariomycetes;g__Polyscytalum;ITS_Zotu1444	c__Sordariomycetes;g__Polyscytalum	0.93	***
Establishment	Fungi	c__Leotiomycetes;c__Leotiomycetes___;ITS_Zotu1477	c__Leotiomycetes;c__Leotiomycetes	0.78	***
Establishment	Fungi	c__Pezizomycetes;g__Wilcoxina;ITS_Zotu15	c__Pezizomycetes;g__Wilcoxina	0.56	***
Establishment	Fungi	c__Agaricomycetes;g__Suillus;ITS_Zotu150	c__Agaricomycetes;g__Suillus	0.47	**
Establishment	Fungi	c__Leotiomycetes;g__Pezoloma;ITS_Zotu154	c__Leotiomycetes;g__Pezoloma	0.66	***
Establishment	Fungi	c__Leotiomycetes;f__Rhytismataceae;ITS_Zotu1548	c__Leotiomycetes;f__Rhytismataceae	0.53	*
Establishment	Fungi	c__Leotiomycetes;g__Pezoloma;ITS_Zotu1583	c__Leotiomycetes;g__Pezoloma	0.64	**
Establishment	Fungi	c__Agaricomycetes;c__Agaricomycetes__;ITS_Zotu159	c__Agaricomycetes;c__Agaricomycetes	0.44	*
Establishment	Fungi	c__Sordariomycetes;g__Coniochaeta;ITS_Zotu1590	c__Sordariomycetes;g__Coniochaeta	0.74	***
Establishment	Fungi	c__Dothideomycetes;o__Pleosporales__;ITS_Zotu1606	c__Dothideomycetes;o__Pleosporales	0.53	*
Establishment	Fungi	p__Ascomycota_;p__Ascomycota___;ITS_Zotu1615	p__Ascomycota_;p__Ascomycota	0.71	***
Establishment	Fungi	c__Leotiomycetes;o__Helotiales__;ITS_Zotu1667	c__Leotiomycetes;o__Helotiales	0.49	*
Establishment	Fungi	k__Fungi__;k__Fungi_____;ITS_Zotu180	k__Fungi__;k__Fungi	0.53	*
Establishment	Fungi	c__Sordariomycetes;f__Amphisphaeriaceae;ITS_Zotu1812	c__Sordariomycetes;f__Amphisphaeriaceae	0.51	*
Establishment	Fungi	c__Dothideomycetes;g__Friedmanniomyces;ITS_Zotu1819	c__Dothideomycetes;g__Friedmanniomyces	0.74	***
Establishment	Fungi	c__Leotiomycetes;o__Helotiales__;ITS_Zotu1831	c__Leotiomycetes;o__Helotiales	0.71	***
Establishment	Fungi	c__Leotiomycetes;g__Claussenomyces;ITS_Zotu1832	c__Leotiomycetes;g__Claussenomyces	0.78	***
Establishment	Fungi	c__Leotiomycetes;o__Helotiales__;ITS_Zotu1842	c__Leotiomycetes;o__Helotiales	0.62	**
Establishment	Fungi	c__Agaricomycetes;g__Suillus;ITS_Zotu187	c__Agaricomycetes;g__Suillus	0.45	*
Establishment	Fungi	c__Leotiomycetes;g__Oidiodendron;ITS_Zotu1884	c__Leotiomycetes;g__Oidiodendron	0.78	***
Establishment	Fungi	p__Ascomycota_;p__Ascomycota____;ITS_Zotu1885	p__Ascomycota_;p__Ascomycota	0.86	***
Establishment	Fungi	c__Eurotiomycetes;g__Cladophialophora;ITS_Zotu190	c__Eurotiomycetes;g__Cladophialophora	0.74	***
Establishment	Fungi	p__Ascomycota_;p__Ascomycota__;ITS_Zotu1951	p__Ascomycota_;p__Ascomycota	0.55	*
Establishment	Fungi	c__Leotiomycetes;f__Dermateaceae_;ITS_Zotu199	c__Leotiomycetes;f__Dermateaceae	0.43	*
Establishment	Fungi	c__Agaricomycetes;g__Serendipita;ITS_Zotu2018	c__Agaricomycetes;g__Serendipita	0.53	*
Establishment	Fungi	c__Eurotiomycetes;g__Cladophialophora;ITS_Zotu202	c__Eurotiomycetes;g__Cladophialophora	0.74	***
Establishment	Fungi	p__Ascomycota_;p__Ascomycota____;ITS_Zotu2020	p__Ascomycota_;p__Ascomycota	0.62	**
Establishment	Fungi	c__Dothideomycetes;g__Setomelanomma;ITS_Zotu2052	c__Dothideomycetes;g__Setomelanomma	0.78	***
Establishment	Fungi	c__Lecanoromycetes;g__Placynthiella;ITS_Zotu2084	c__Lecanoromycetes;g__Placynthiella	0.62	**
Establishment	Fungi	p__Ascomycota_;p__Ascomycota___;ITS_Zotu2123	p__Ascomycota_;p__Ascomycota	0.49	*
Establishment	Fungi	c__Dothideomycetes;f__Didymosphaeriaceae;ITS_Zotu2147	c__Dothideomycetes;f__Didymosphaeriaceae	0.53	*
Establishment	Fungi	c__Leotiomycetes;g__Pezoloma;ITS_Zotu215	c__Leotiomycetes;g__Pezoloma	0.62	**
Establishment	Fungi	c__Leotiomycetes;f__Leotiaceae;ITS_Zotu2154	c__Leotiomycetes;f__Leotiaceae	0.53	*
Establishment	Fungi	c__Pezizomycetes;o__Pezizales;ITS_Zotu217	c__Pezizomycetes;o__Pezizales	0.5	**
Establishment	Fungi	c__Geoglossomycetes;f__Geoglossaceae;ITS_Zotu2212	c__Geoglossomycetes;f__Geoglossaceae	0.78	***
Establishment	Fungi	c__Agaricomycetes;g__Deconica;ITS_Zotu2231	c__Agaricomycetes;g__Deconica	0.71	***
Establishment	Fungi	c__Agaricomycetes;g__Rickenella;ITS_Zotu2286	c__Agaricomycetes;g__Rickenella	0.62	**
Establishment	Fungi	c__Agaricomycetes;o__Polyporales;ITS_Zotu231	c__Agaricomycetes;o__Polyporales	0.71	***
Establishment	Fungi	c__Agaricomycetes;g__Hygrocybe;ITS_Zotu2386	c__Agaricomycetes;g__Hygrocybe	0.53	*
Establishment	Fungi	c__Dothideomycetes;g__Phoma;ITS_Zotu2394	c__Dothideomycetes;g__Phoma	0.86	***
Establishment	Fungi	c__Leotiomycetes;c__Leotiomycetes___;ITS_Zotu2399	c__Leotiomycetes;c__Leotiomycetes	1	***
Establishment	Fungi	c__Dothideomycetes;o__Pleosporales__;ITS_Zotu2401	c__Dothideomycetes;o__Pleosporales	0.71	***
Establishment	Fungi	c__Leotiomycetes;f__Helotiaceae;ITS_Zotu2452	c__Leotiomycetes;f__Helotiaceae	0.78	***
Establishment	Fungi	c__Dothideomycetes;c__Dothideomycetes__;ITS_Zotu2492	c__Dothideomycetes;c__Dothideomycetes	0.46	*
Establishment	Fungi	c__Dothideomycetes;f__Sympoventuriaceae;ITS_Zotu2580	c__Dothideomycetes;f__Sympoventuriaceae	0.75	***
Establishment	Fungi	c__Agaricomycetes;g__Mycena;ITS_Zotu26	c__Agaricomycetes;g__Mycena	0.42	*
Establishment	Fungi	c__Dothideomycetes;o__Capnodiales__;ITS_Zotu2617	c__Dothideomycetes;o__Capnodiales	0.93	***
Establishment	Fungi	c__Leotiomycetes;g__Calyptrozyma;ITS_Zotu266	c__Leotiomycetes;g__Calyptrozyma	0.64	***
Establishment	Fungi	c__Leotiomycetes;o__Helotiales__;ITS_Zotu2679	c__Leotiomycetes;o__Helotiales	0.62	**
Establishment	Fungi	c__Agaricomycetes;g__Clavaria;ITS_Zotu272	c__Agaricomycetes;g__Clavaria	0.59	**
Establishment	Fungi	c__Leotiomycetes;o__Helotiales__;ITS_Zotu273	c__Leotiomycetes;o__Helotiales	0.49	**
Establishment	Fungi	c__Agaricomycetes;g__Suillus;ITS_Zotu276	c__Agaricomycetes;g__Suillus	0.58	**
Establishment	Fungi	c__Agaricomycetes;g__Cortinarius;ITS_Zotu277	c__Agaricomycetes;g__Cortinarius	0.64	**
Establishment	Fungi	c__Agaricomycetes;f__Cantharellales_fam_Incertae_sedis;ITS_Zotu278	c__Agaricomycetes;f__Cantharellales_fam_Incertae_sedis	0.86	***
Establishment	Fungi	p__Ascomycota_;p__Ascomycota____;ITS_Zotu2786	p__Ascomycota_;p__Ascomycota	0.71	***
Establishment	Fungi	c__Mortierellomycetes;o__Mortierellales;ITS_Zotu301	c__Mortierellomycetes;o__Mortierellales	0.46	*
Establishment	Fungi	c__Agaricomycetes;g__Basidiodendron;ITS_Zotu316	c__Agaricomycetes;g__Basidiodendron	0.46	*
Establishment	Fungi	c__Lecanoromycetes;g__Cladonia;ITS_Zotu328	c__Lecanoromycetes;g__Cladonia	0.53	**
Establishment	Fungi	c__Dothideomycetes;f__Venturiaceae;ITS_Zotu33	c__Dothideomycetes;f__Venturiaceae	0.73	***
Establishment	Fungi	k__Fungi__;k__Fungi_____;ITS_Zotu369	k__Fungi__;k__Fungi	0.43	*
Establishment	Fungi	k__Fungi__;k__Fungi_____;ITS_Zotu397	k__Fungi__;k__Fungi	0.41	*
Establishment	Fungi	c__Agaricomycetes;f__Inocybaceae_;ITS_Zotu400	c__Agaricomycetes;f__Inocybaceae	0.58	**
Establishment	Fungi	c__Agaricomycetes;g__Suillus;ITS_Zotu417	c__Agaricomycetes;g__Suillus	0.46	*
Establishment	Fungi	c__Leotiomycetes;o__Helotiales__;ITS_Zotu430	c__Leotiomycetes;o__Helotiales	0.56	**
Establishment	Fungi	c__Agaricomycetes;f__Ceratobasidiaceae_;ITS_Zotu446	c__Agaricomycetes;f__Ceratobasidiaceae	0.5	**
Establishment	Fungi	c__Dothideomycetes;g__Ochroconis;ITS_Zotu452	c__Dothideomycetes;g__Ochroconis	0.59	**
Establishment	Fungi	c__Archaeorhizomycetes;g__Archaeorhizomyces;ITS_Zotu487	c__Archaeorhizomycetes;g__Archaeorhizomyces	0.62	**
Establishment	Fungi	c__Lecanoromycetes;g__Placynthiella;ITS_Zotu511	c__Lecanoromycetes;g__Placynthiella	0.46	*
Establishment	Fungi	c__Eurotiomycetes;g__Exophiala;ITS_Zotu534	c__Eurotiomycetes;g__Exophiala	0.67	***
Establishment	Fungi	c__Leotiomycetes;o__Helotiales__;ITS_Zotu562	c__Leotiomycetes;o__Helotiales	0.47	*
Establishment	Fungi	c__Leotiomycetes;f__Rhytismataceae;ITS_Zotu568	c__Leotiomycetes;f__Rhytismataceae	0.55	*
Establishment	Fungi	c__Agaricomycetes;f__Ceratobasidiaceae_;ITS_Zotu582	c__Agaricomycetes;f__Ceratobasidiaceae	0.44	*
Establishment	Fungi	c__Agaricomycetes;g__Clavaria;ITS_Zotu586	c__Agaricomycetes;g__Clavaria	0.59	**
Establishment	Fungi	c__Leotiomycetes;o__Helotiales__;ITS_Zotu591	c__Leotiomycetes;o__Helotiales	0.72	***
Establishment	Fungi	c__Agaricomycetes;g__Clavaria;ITS_Zotu604	c__Agaricomycetes;g__Clavaria	0.47	*
Establishment	Fungi	c__Dothideomycetes;g__Venturia;ITS_Zotu624	c__Dothideomycetes;g__Venturia	0.78	***
Establishment	Fungi	c__Agaricomycetes;g__Cystodermella;ITS_Zotu634	c__Agaricomycetes;g__Cystodermella	0.78	***
Establishment	Fungi	c__Dothideomycetes;f__Sympoventuriaceae;ITS_Zotu635	c__Dothideomycetes;f__Sympoventuriaceae	0.57	**
Establishment	Fungi	c__Dothideomycetes;f__Teratosphaeriaceae_;ITS_Zotu638	c__Dothideomycetes;f__Teratosphaeriaceae	0.94	***
Establishment	Fungi	k__Fungi__;k__Fungi____;ITS_Zotu66	k__Fungi__;k__Fungi	0.71	***
Establishment	Fungi	c__GS25;o__GS25__;ITS_Zotu686	c__GS25;o__GS25	0.63	***
Establishment	Fungi	c__Geoglossomycetes;g__Geoglossum;ITS_Zotu688	c__Geoglossomycetes;g__Geoglossum	0.53	*
Establishment	Fungi	k__Fungi__;k__Fungi_____;ITS_Zotu691	k__Fungi__;k__Fungi	0.52	**
Establishment	Fungi	c__Agaricomycetes;g__Thelephora;ITS_Zotu698	c__Agaricomycetes;g__Thelephora	0.62	**
Establishment	Fungi	c__Dothideomycetes;o__Pleosporales__;ITS_Zotu700	c__Dothideomycetes;o__Pleosporales	0.53	*
Establishment	Fungi	c__Leotiomycetes;o__Helotiales__;ITS_Zotu705	c__Leotiomycetes;o__Helotiales	0.62	***
Establishment	Fungi	c__Leotiomycetes;g__Collophora;ITS_Zotu718	c__Leotiomycetes;g__Collophora	0.58	***
Establishment	Fungi	c__Agaricomycetes;o__Agaricales__;ITS_Zotu719	c__Agaricomycetes;o__Agaricales	0.53	**
Establishment	Fungi	c__Leotiomycetes;o__Helotiales__;ITS_Zotu722	c__Leotiomycetes;o__Helotiales	0.7	***
Establishment	Fungi	c__Leotiomycetes;g__Hyaloscypha;ITS_Zotu741	c__Leotiomycetes;g__Hyaloscypha	0.45	*
Establishment	Fungi	c__Leotiomycetes;o__Helotiales__;ITS_Zotu746	c__Leotiomycetes;o__Helotiales	0.53	*
Establishment	Fungi	c__Leotiomycetes;g__Lachnum;ITS_Zotu769	c__Leotiomycetes;g__Lachnum	0.54	**
Establishment	Fungi	c__Dothideomycetes;g__Muriformistrickeria;ITS_Zotu785	c__Dothideomycetes;g__Muriformistrickeria	0.67	***
Establishment	Fungi	c__Agaricomycetes;g__Suillus;ITS_Zotu79	c__Agaricomycetes;g__Suillus	0.64	***
Establishment	Fungi	c__Agaricomycetes;g__Suillus;ITS_Zotu810	c__Agaricomycetes;g__Suillus	0.71	***
Establishment	Fungi	c__Dothideomycetes;g__Ochroconis;ITS_Zotu819	c__Dothideomycetes;g__Ochroconis	0.56	**
Establishment	Fungi	k__Fungi__;k__Fungi____;ITS_Zotu83	k__Fungi__;k__Fungi	0.61	***
Establishment	Fungi	c__Leotiomycetes;g__Pezoloma;ITS_Zotu836	c__Leotiomycetes;g__Pezoloma	0.39	*
Establishment	Fungi	c__Dothideomycetes;g__Ochroconis;ITS_Zotu89	c__Dothideomycetes;g__Ochroconis	0.5	**
Establishment	Fungi	c__Agaricomycetes;g__Hypochniciellum;ITS_Zotu890	c__Agaricomycetes;g__Hypochniciellum	0.71	***
Establishment	Fungi	c__Dothideomycetes;o__Venturiales__;ITS_Zotu894	c__Dothideomycetes;o__Venturiales	0.73	***
Establishment	Fungi	c__Mortierellomycetes;o__Mortierellales;ITS_Zotu907	c__Mortierellomycetes;o__Mortierellales	0.62	**
Establishment	Fungi	c__Leotiomycetes;f__Rhytismataceae;ITS_Zotu92	c__Leotiomycetes;f__Rhytismataceae	0.64	**
Establishment	Fungi	c__Eurotiomycetes;g__Cladophialophora;ITS_Zotu944	c__Eurotiomycetes;g__Cladophialophora	0.49	*
Establishment	Fungi	c__Agaricomycetes;g__Suillus;ITS_Zotu95	c__Agaricomycetes;g__Suillus	0.78	***
Establishment	Fungi	k__Fungi__;k__Fungi____;ITS_Zotu960	k__Fungi__;k__Fungi	0.8	***
Establishment	Fungi	c__Leotiomycetes;f__Hyaloscyphaceae;ITS_Zotu969	c__Leotiomycetes;f__Hyaloscyphaceae	0.76	***
Establishment	Fungi	c__Eurotiomycetes;f__Herpotrichiellaceae_;ITS_Zotu970	c__Eurotiomycetes;f__Herpotrichiellaceae	0.72	***
Establishment	Fungi	c__Leotiomycetes;g__Leptodontidium;ITS_Zotu986	c__Leotiomycetes;g__Leptodontidium	0.42	*
Establishment	Fungi	c__Dothideomycetes;g__Venturia;ITS_Zotu995	c__Dothideomycetes;g__Venturia	0.43	*
Establishment	Fungi	c__Dothideomycetes;f__Venturiaceae_;ITS_Zotu998	c__Dothideomycetes;f__Venturiaceae	0.49	*
CrownClosure	Fungi	c__Dothideomycetes;g__Sporormiella;ITS_Zotu102	c__Dothideomycetes;g__Sporormiella	0.48	**
CrownClosure	Fungi	c__Agaricomycetes;f__Bolbitiaceae_;ITS_Zotu1055	c__Agaricomycetes;f__Bolbitiaceae	0.53	*
CrownClosure	Fungi	k__Fungi__;k__Fungi____;ITS_Zotu1078	k__Fungi__;k__Fungi	0.38	*
CrownClosure	Fungi	c__Eurotiomycetes;g__Cladophialophora;ITS_Zotu1092	c__Eurotiomycetes;g__Cladophialophora	0.44	**
CrownClosure	Fungi	c__Agaricomycetes;g__Cortinarius;ITS_Zotu1095	c__Agaricomycetes;g__Cortinarius	0.71	***
CrownClosure	Fungi	c__Sordariomycetes;g__Coniochaeta;ITS_Zotu111	c__Sordariomycetes;g__Coniochaeta	0.66	***
CrownClosure	Fungi	c__Mortierellomycetes;g__Mortierella;ITS_Zotu1147	c__Mortierellomycetes;g__Mortierella	0.38	*
CrownClosure	Fungi	c__Dothideomycetes;f__Mycosphaerellaceae_;ITS_Zotu1151	c__Dothideomycetes;f__Mycosphaerellaceae	0.44	*
CrownClosure	Fungi	c__Agaricomycetes;g__Mycena;ITS_Zotu118	c__Agaricomycetes;g__Mycena	0.53	*
CrownClosure	Fungi	c__Agaricomycetes;g__Cortinarius;ITS_Zotu121	c__Agaricomycetes;g__Cortinarius	0.62	**
CrownClosure	Fungi	k__Fungi__;k__Fungi_____;ITS_Zotu1226	k__Fungi__;k__Fungi	0.46	**
CrownClosure	Fungi	c__Sordariomycetes;f__Hypocreaceae;ITS_Zotu1277	c__Sordariomycetes;f__Hypocreaceae	0.53	*
CrownClosure	Fungi	c__Sordariomycetes;o__Sordariales_;ITS_Zotu1348	c__Sordariomycetes;o__Sordariales	0.49	*
CrownClosure	Fungi	c__Dothideomycetes;c__Dothideomycetes___;ITS_Zotu135	c__Dothideomycetes;c__Dothideomycetes	0.49	*
CrownClosure	Fungi	c__Leotiomycetes;o__Helotiales_;ITS_Zotu1442	c__Leotiomycetes;o__Helotiales	0.53	*
CrownClosure	Fungi	c__Leotiomycetes;g__Cryptosporiopsis;ITS_Zotu1479	c__Leotiomycetes;g__Cryptosporiopsis	0.49	*
CrownClosure	Fungi	c__Agaricomycetes;g__Hygrocybe;ITS_Zotu156	c__Agaricomycetes;g__Hygrocybe	0.44	*
CrownClosure	Fungi	c__Eurotiomycetes;f__Herpotrichiellaceae_;ITS_Zotu1703	c__Eurotiomycetes;f__Herpotrichiellaceae	0.53	*
CrownClosure	Fungi	c__Agaricomycetes;g__Clavaria;ITS_Zotu171	c__Agaricomycetes;g__Clavaria	0.47	*
CrownClosure	Fungi	c__Leotiomycetes;g__Alatospora;ITS_Zotu1741	c__Leotiomycetes;g__Alatospora	0.39	*
CrownClosure	Fungi	c__Agaricomycetes;f__Ganodermataceae;ITS_Zotu1824	c__Agaricomycetes;f__Ganodermataceae	0.62	**
CrownClosure	Fungi	c__Agaricomycetes;g__Cortinarius;ITS_Zotu1887	c__Agaricomycetes;g__Cortinarius	0.62	**
CrownClosure	Fungi	c__Leotiomycetes;g__Meliniomyces;ITS_Zotu203	c__Leotiomycetes;g__Meliniomyces	0.44	*
CrownClosure	Fungi	c__Dothideomycetes;c__Dothideomycetes___;ITS_Zotu229	c__Dothideomycetes;c__Dothideomycetes	0.44	*
CrownClosure	Fungi	c__Agaricomycetes;g__Serendipita;ITS_Zotu304	c__Agaricomycetes;g__Serendipita	0.45	*
CrownClosure	Fungi	c__Leotiomycetes;o__Helotiales__;ITS_Zotu309	c__Leotiomycetes;o__Helotiales	0.53	*
CrownClosure	Fungi	c__Leotiomycetes;o__Helotiales__;ITS_Zotu320	c__Leotiomycetes;o__Helotiales	0.62	**
CrownClosure	Fungi	c__Leotiomycetes;o__Helotiales__;ITS_Zotu409	c__Leotiomycetes;o__Helotiales	0.44	*
CrownClosure	Fungi	c__Leotiomycetes;f__Hyaloscyphaceae;ITS_Zotu488	c__Leotiomycetes;f__Hyaloscyphaceae	0.49	*
CrownClosure	Fungi	c__Agaricomycetes;g__Lactarius;ITS_Zotu54	c__Agaricomycetes;g__Lactarius	0.49	*
CrownClosure	Fungi	c__Leotiomycetes;o__Helotiales__;ITS_Zotu541	c__Leotiomycetes;o__Helotiales	0.71	***
CrownClosure	Fungi	c__Leotiomycetes;o__Helotiales__;ITS_Zotu545	c__Leotiomycetes;o__Helotiales	0.62	**
CrownClosure	Fungi	c__Dothideomycetes;g__Sporormiella;ITS_Zotu549	c__Dothideomycetes;g__Sporormiella	0.78	***
CrownClosure	Fungi	c__Agaricomycetes;f__Clavariaceae_;ITS_Zotu730	c__Agaricomycetes;f__Clavariaceae	0.53	**
CrownClosure	Fungi	c__GS18;o__GS18__;ITS_Zotu75	c__GS18;o__GS18	0.34	*
CrownClosure	Fungi	c__Agaricomycetes;g__Cortinarius;ITS_Zotu767	c__Agaricomycetes;g__Cortinarius	0.62	**
CrownClosure	Fungi	c__Eurotiomycetes;o__Eurotiales__;ITS_Zotu807	c__Eurotiomycetes;o__Eurotiales	0.32	*
CrownClosure	Fungi	p__Ascomycota_;p__Ascomycota___;ITS_Zotu851	p__Ascomycota_;p__Ascomycota	0.44	*
CrownClosure	Fungi	c__Microbotryomycetes;g__Yamadamyces;ITS_Zotu884	c__Microbotryomycetes;g__Yamadamyces	0.38	*
CrownClosure	Fungi	c__Sordariomycetes;f__Hypocreales_fam_Incertae_sedis_;ITS_Zotu899	c__Sordariomycetes;f__Hypocreales_fam_Incertae_sedis	0.42	*
CrownClosure	Fungi	c__Agaricomycetes;g__Hygrocybe;ITS_Zotu934	c__Agaricomycetes;g__Hygrocybe	0.53	*
CrownClosure	Fungi	c__Dothideomycetes;f__Mycosphaerellaceae;ITS_Zotu958	c__Dothideomycetes;f__Mycosphaerellaceae	0.34	**
CrownClosure	Fungi	c__Leotiomycetes;g__Articulospora;ITS_Zotu961	c__Leotiomycetes;g__Articulospora	0.46	*
CrownClosure	Fungi	p__Ascomycota_;p__Ascomycota____;ITS_Zotu980	p__Ascomycota_;p__Ascomycota	0.57	***
CrownClosure	Fungi	k__Fungi__;k__Fungi_____;ITS_Zotu984	k__Fungi__;k__Fungi	0.49	*
EarlyStageThinning	Fungi	c__Leotiomycetes;c__Leotiomycetes___;ITS_Zotu1001	c__Leotiomycetes;c__Leotiomycetes	0.5	**
EarlyStageThinning	Fungi	c__Agaricomycetes;c__Agaricomycetes___;ITS_Zotu1074	c__Agaricomycetes;c__Agaricomycetes	0.53	**
EarlyStageThinning	Fungi	c__Agaricomycetes;o__Polyporales;ITS_Zotu1128	c__Agaricomycetes;o__Polyporales	0.66	***
EarlyStageThinning	Fungi	c__Exobasidiomycetes;g__Exobasidium;ITS_Zotu1376	c__Exobasidiomycetes;g__Exobasidium	0.52	**
EarlyStageThinning	Fungi	c__Dothideomycetes;g__Septorioides;ITS_Zotu1443	c__Dothideomycetes;g__Septorioides	0.54	**
EarlyStageThinning	Fungi	c__Agaricomycetes;g__Hygrophorus;ITS_Zotu1669	c__Agaricomycetes;g__Hygrophorus	0.53	*
EarlyStageThinning	Fungi	c__Eurotiomycetes;f__Herpotrichiellaceae;ITS_Zotu1755	c__Eurotiomycetes;f__Herpotrichiellaceae	0.46	**
EarlyStageThinning	Fungi	k__Fungi__;k__Fungi_____;ITS_Zotu1771	k__Fungi__;k__Fungi	0.47	*
EarlyStageThinning	Fungi	c__Leotiomycetes;f__Helotiaceae;ITS_Zotu1956	c__Leotiomycetes;f__Helotiaceae	0.53	**
EarlyStageThinning	Fungi	c__Agaricomycetes;g__Mycena;ITS_Zotu20	c__Agaricomycetes;g__Mycena	0.54	**
EarlyStageThinning	Fungi	c__Agaricomycetes;g__Trechispora;ITS_Zotu2013	c__Agaricomycetes;g__Trechispora	0.53	*
EarlyStageThinning	Fungi	c__Sordariomycetes;o__Sordariales__;ITS_Zotu2203	c__Sordariomycetes;o__Sordariales	0.53	*
EarlyStageThinning	Fungi	c__Agaricomycetes;g__Galerina;ITS_Zotu2351	c__Agaricomycetes;g__Galerina	0.49	*
EarlyStageThinning	Fungi	k__Fungi__;k__Fungi_____;ITS_Zotu443	k__Fungi__;k__Fungi	0.37	*
EarlyStageThinning	Fungi	c__Agaricomycetes;g__Clavulina;ITS_Zotu47	c__Agaricomycetes;g__Clavulina	0.45	*
EarlyStageThinning	Fungi	k__Fungi__;k__Fungi___;ITS_Zotu497	k__Fungi__;k__Fungi	0.45	*
EarlyStageThinning	Fungi	c__Agaricomycetes;g__Galerina;ITS_Zotu514	c__Agaricomycetes;g__Galerina	0.6	***
EarlyStageThinning	Fungi	c__Rhizophydiomycetes;o__Rhizophydiales;ITS_Zotu518	c__Rhizophydiomycetes;o__Rhizophydiales	0.49	**
EarlyStageThinning	Fungi	k__Fungi__;k__Fungi_____;ITS_Zotu542	k__Fungi__;k__Fungi	0.39	*
EarlyStageThinning	Fungi	c__Agaricomycetes;g__Thelephora;ITS_Zotu596	c__Agaricomycetes;g__Thelephora	0.34	*
EarlyStageThinning	Fungi	c__Leotiomycetes;c__Leotiomycetes___;ITS_Zotu727	c__Leotiomycetes;c__Leotiomycetes	0.53	**
EarlyStageThinning	Fungi	c__Leotiomycetes;f__Helotiales_fam_Incertae_sedis;ITS_Zotu793	c__Leotiomycetes;f__Helotiales_fam_Incertae_sedis	0.44	*
EarlyStageThinning	Fungi	c__Leotiomycetes;f__Phacidiaceae;ITS_Zotu822	c__Leotiomycetes;f__Phacidiaceae	0.44	*
EarlyStageThinning	Fungi	c__Leotiomycetes;c__Leotiomycetes___;ITS_Zotu827	c__Leotiomycetes;c__Leotiomycetes	0.49	**
LateStageThinning	Fungi	c__Leotiomycetes;o__Helotiales__;ITS_Zotu1005	c__Leotiomycetes;o__Helotiales	0.56	**
LateStageThinning	Fungi	c__Agaricomycetes;o__Agaricales_;ITS_Zotu1006	c__Agaricomycetes;o__Agaricales	0.53	*
LateStageThinning	Fungi	c__Eurotiomycetes;g__Elaphomyces;ITS_Zotu1008	c__Eurotiomycetes;g__Elaphomyces	0.53	*
LateStageThinning	Fungi	c__Pezizomycetes;f__Sarcosomataceae_;ITS_Zotu105	c__Pezizomycetes;f__Sarcosomataceae	0.55	**
LateStageThinning	Fungi	c__Agaricomycetes;o__Hymenochaetales__;ITS_Zotu1053	c__Agaricomycetes;o__Hymenochaetales	0.55	**
LateStageThinning	Fungi	c__Agaricomycetes;g__Russula;ITS_Zotu11	c__Agaricomycetes;g__Russula	0.43	*
LateStageThinning	Fungi	c__Agaricomycetes;g__Tricholoma;ITS_Zotu1134	c__Agaricomycetes;g__Tricholoma	0.71	**
LateStageThinning	Fungi	c__Leotiomycetes;g__Cistella;ITS_Zotu1157	c__Leotiomycetes;g__Cistella	0.48	*
LateStageThinning	Fungi	c__Agaricomycetes;g__Tomentella;ITS_Zotu117	c__Agaricomycetes;g__Tomentella	0.45	*
LateStageThinning	Fungi	c__Agaricomycetes;g__Trechispora;ITS_Zotu1189	c__Agaricomycetes;g__Trechispora	0.58	*
LateStageThinning	Fungi	c__Sordariomycetes;g__Lecanicillium;ITS_Zotu1215	c__Sordariomycetes;g__Lecanicillium	0.47	*
LateStageThinning	Fungi	k__Fungi__;k__Fungi_____;ITS_Zotu1240	k__Fungi__;k__Fungi	0.58	**
LateStageThinning	Fungi	c__Eurotiomycetes;o__Chaetothyriales;ITS_Zotu1297	c__Eurotiomycetes;o__Chaetothyriales	0.62	**
LateStageThinning	Fungi	c__Leotiomycetes;o__Helotiales_;ITS_Zotu1311	c__Leotiomycetes;o__Helotiales	0.4	*
LateStageThinning	Fungi	c__Rozellomycotina_cls_Incertae_sedis;o__GS11__;ITS_Zotu137	c__Rozellomycotina_cls_Incertae_sedis;o__GS11	0.71	**
LateStageThinning	Fungi	c__GS25;o__GS25__;ITS_Zotu140	c__GS25;o__GS25	0.41	*
LateStageThinning	Fungi	c__Dothideomycetes;g__Cenococcum;ITS_Zotu151	c__Dothideomycetes;g__Cenococcum	0.55	**
LateStageThinning	Fungi	c__Agaricomycetes;g__Trechispora;ITS_Zotu1530	c__Agaricomycetes;g__Trechispora	0.53	*
LateStageThinning	Fungi	c__Leotiomycetes;o__Helotiales__;ITS_Zotu172	c__Leotiomycetes;o__Helotiales	0.43	*
LateStageThinning	Fungi	c__Eurotiomycetes;f__Herpotrichiellaceae_;ITS_Zotu1759	c__Eurotiomycetes;f__Herpotrichiellaceae	0.67	**
LateStageThinning	Fungi	k__Fungi__;k__Fungi____;ITS_Zotu177	k__Fungi__;k__Fungi	0.71	***
LateStageThinning	Fungi	k__Fungi__;k__Fungi_____;ITS_Zotu18	k__Fungi__;k__Fungi	0.67	***
LateStageThinning	Fungi	c__Leotiomycetes;g__Pezoloma;ITS_Zotu1958	c__Leotiomycetes;g__Pezoloma	0.58	*
LateStageThinning	Fungi	c__Dothideomycetes;f__Venturiaceae;ITS_Zotu212	c__Dothideomycetes;f__Venturiaceae	0.48	*
LateStageThinning	Fungi	c__Eurotiomycetes;o__Chaetothyriales__;ITS_Zotu216	c__Eurotiomycetes;o__Chaetothyriales	0.51	**
LateStageThinning	Fungi	c__Agaricomycetes;f__Russulaceae_;ITS_Zotu23	c__Agaricomycetes;f__Russulaceae	0.51	*
LateStageThinning	Fungi	c__Eurotiomycetes;f__Herpotrichiellaceae_;ITS_Zotu318	c__Eurotiomycetes;f__Herpotrichiellaceae	0.55	**
LateStageThinning	Fungi	c__Agaricomycetes;g__Tricholoma;ITS_Zotu333	c__Agaricomycetes;g__Tricholoma	0.78	***
LateStageThinning	Fungi	c__Agaricomycetes;g__Mycena;ITS_Zotu35	c__Agaricomycetes;g__Mycena	0.39	*
LateStageThinning	Fungi	c__Agaricomycetes;g__Tomentella;ITS_Zotu367	c__Agaricomycetes;g__Tomentella	0.51	*
LateStageThinning	Fungi	c__Sordariomycetes;f__Nectriaceae;ITS_Zotu373	c__Sordariomycetes;f__Nectriaceae	0.78	***
LateStageThinning	Fungi	c__Sordariomycetes;g__Fusarium;ITS_Zotu374	c__Sordariomycetes;g__Fusarium	0.83	***
LateStageThinning	Fungi	c__Geminibasidiomycetes;g__Geminibasidium;ITS_Zotu375	c__Geminibasidiomycetes;g__Geminibasidium	0.46	*
LateStageThinning	Fungi	c__Leotiomycetes;o__Helotiales__;ITS_Zotu377	c__Leotiomycetes;o__Helotiales	0.4	*
LateStageThinning	Fungi	c__Leotiomycetes;g__Oidiodendron;ITS_Zotu379	c__Leotiomycetes;g__Oidiodendron	0.51	**
LateStageThinning	Fungi	c__Dothideomycetes;g__Pyrenophora;ITS_Zotu416	c__Dothideomycetes;g__Pyrenophora	0.71	***
LateStageThinning	Fungi	p__Ascomycota_;p__Ascomycota____;ITS_Zotu418	p__Ascomycota_;p__Ascomycota	0.83	***
LateStageThinning	Fungi	c__Dothideomycetes;f__Phaeosphaeriaceae;ITS_Zotu422	c__Dothideomycetes;f__Phaeosphaeriaceae	0.83	***
LateStageThinning	Fungi	c__Agaricomycetes;g__Piloderma;ITS_Zotu43	c__Agaricomycetes;g__Piloderma	0.46	*
LateStageThinning	Fungi	c__Agaricomycetes;o__Agaricales__;ITS_Zotu435	c__Agaricomycetes;o__Agaricales	0.61	**
LateStageThinning	Fungi	c__Eurotiomycetes;o__Chaetothyriales__;ITS_Zotu46	c__Eurotiomycetes;o__Chaetothyriales	0.39	*
LateStageThinning	Fungi	c__Sordariomycetes;f__Nectriaceae;ITS_Zotu474	c__Sordariomycetes;f__Nectriaceae	0.83	***
LateStageThinning	Fungi	c__Agaricomycetes;g__Piloderma;ITS_Zotu48	c__Agaricomycetes;g__Piloderma	0.49	*
LateStageThinning	Fungi	p__Ascomycota_;p__Ascomycota____;ITS_Zotu481	p__Ascomycota_;p__Ascomycota	0.39	*
LateStageThinning	Fungi	c__Agaricomycetes;g__Lactarius;ITS_Zotu496	c__Agaricomycetes;g__Lactarius	0.64	**
LateStageThinning	Fungi	k__Fungi__;k__Fungi____;ITS_Zotu513	k__Fungi__;k__Fungi	0.39	*
LateStageThinning	Fungi	p__Ascomycota_;p__Ascomycota___;ITS_Zotu533	p__Ascomycota_;p__Ascomycota	0.74	***
LateStageThinning	Fungi	c__Agaricomycetes;g__Tretomyces;ITS_Zotu538	c__Agaricomycetes;g__Tretomyces	0.62	**
LateStageThinning	Fungi	c__Agaricomycetes;g__Piloderma;ITS_Zotu55	c__Agaricomycetes;g__Piloderma	0.49	*
LateStageThinning	Fungi	c__GS25;o__GS25__;ITS_Zotu552	c__GS25;o__GS25	0.49	**
LateStageThinning	Fungi	c__Sordariomycetes;g__Gibberella;ITS_Zotu558	c__Sordariomycetes;g__Gibberella	0.74	***
LateStageThinning	Fungi	c__Dothideomycetes;f__Tubeufiaceae;ITS_Zotu583	c__Dothideomycetes;f__Tubeufiaceae	0.78	***
LateStageThinning	Fungi	c__Agaricomycetes;g__Pseudotomentella;ITS_Zotu60	c__Agaricomycetes;g__Pseudotomentella	0.53	**
LateStageThinning	Fungi	c__Agaricomycetes;g__Luellia;ITS_Zotu62	c__Agaricomycetes;g__Luellia	0.53	**
LateStageThinning	Fungi	c__Agaricomycetes;g__Piloderma;ITS_Zotu65	c__Agaricomycetes;g__Piloderma	0.4	*
LateStageThinning	Fungi	c__Eurotiomycetes;o__Chaetothyriales__;ITS_Zotu654	c__Eurotiomycetes;o__Chaetothyriales	0.4	*
LateStageThinning	Fungi	c__Leotiomycetes;g__Oidiodendron;ITS_Zotu655	c__Leotiomycetes;g__Oidiodendron	0.53	**
LateStageThinning	Fungi	c__Agaricomycetes;g__Tomentella;ITS_Zotu656	c__Agaricomycetes;g__Tomentella	0.45	*
LateStageThinning	Fungi	c__Dothideomycetes;f__Venturiaceae;ITS_Zotu671	c__Dothideomycetes;f__Venturiaceae	0.43	*
LateStageThinning	Fungi	c__Agaricomycetes;g__Russula;ITS_Zotu70	c__Agaricomycetes;g__Russula	0.49	*
LateStageThinning	Fungi	c__Agaricomycetes;g__Lactarius;ITS_Zotu712	c__Agaricomycetes;g__Lactarius	0.71	***
LateStageThinning	Fungi	c__Sordariomycetes;f__Chaetosphaeriaceae_;ITS_Zotu713	c__Sordariomycetes;f__Chaetosphaeriaceae	0.51	**
LateStageThinning	Fungi	c__Pezizomycetes;f__Sarcosomataceae_;ITS_Zotu758	c__Pezizomycetes;f__Sarcosomataceae	0.49	*
LateStageThinning	Fungi	c__Leotiomycetes;o__Helotiales__;ITS_Zotu760	c__Leotiomycetes;o__Helotiales	0.51	**
LateStageThinning	Fungi	c__Dothideomycetes;g__Scleroconidioma;ITS_Zotu771	c__Dothideomycetes;g__Scleroconidioma	0.43	*
LateStageThinning	Fungi	c__Agaricomycetes;g__Cystoderma;ITS_Zotu801	c__Agaricomycetes;g__Cystoderma	0.51	*
LateStageThinning	Fungi	c__Agaricomycetes;g__Mycena;ITS_Zotu804	c__Agaricomycetes;g__Mycena	0.58	**
LateStageThinning	Fungi	c__Dothideomycetes;o__Capnodiales;ITS_Zotu815	c__Dothideomycetes;o__Capnodiales	0.48	*
LateStageThinning	Fungi	c__Mortierellomycetes;g__Mortierella;ITS_Zotu842	c__Mortierellomycetes;g__Mortierella	0.48	*
LateStageThinning	Fungi	c__Agaricomycetes;o__Agaricales_;ITS_Zotu898	c__Agaricomycetes;o__Agaricales	0.53	*
LateStageThinning	Fungi	c__Agaricomycetes;f__Cantharellales_fam_Incertae_sedis;ITS_Zotu94	c__Agaricomycetes;f__Cantharellales_fam_Incertae_sedis	0.48	*
LateStageThinning	Fungi	c__Xylonomycetes;o__GS34_;ITS_Zotu953	c__Xylonomycetes;o__GS34	0.43	*
LateStageThinning	Fungi	c__Agaricomycetes;g__Cortinarius;ITS_Zotu955	c__Agaricomycetes;g__Cortinarius	0.51	*
Mature	Fungi	c__Leotiomycetes;g__Infundichalara;ITS_Zotu1204	c__Leotiomycetes;g__Infundichalara	0.42	*
Mature	Fungi	c__Archaeorhizomycetes;g__Archaeorhizomyces;ITS_Zotu1271	c__Archaeorhizomycetes;g__Archaeorhizomyces	0.46	*
Mature	Fungi	c__Eurotiomycetes;f__Herpotrichiellaceae;ITS_Zotu1286	c__Eurotiomycetes;f__Herpotrichiellaceae	0.49	*
Mature	Fungi	c__Agaricomycetes;g__Trechispora;ITS_Zotu1333	c__Agaricomycetes;g__Trechispora	0.55	*
Mature	Fungi	c__Leotiomycetes;g__Infundichalara;ITS_Zotu1338	c__Leotiomycetes;g__Infundichalara	0.44	*
Mature	Fungi	c__Agaricomycetes;g__Basidiodendron;ITS_Zotu1588	c__Agaricomycetes;g__Basidiodendron	0.53	*
Mature	Fungi	c__Eurotiomycetes;o__Chaetothyriales__;ITS_Zotu1909	c__Eurotiomycetes;o__Chaetothyriales	0.47	*
Mature	Fungi	c__Eurotiomycetes;o__Chaetothyriales__;ITS_Zotu2064	c__Eurotiomycetes;o__Chaetothyriales	0.49	*
Mature	Fungi	c__Eurotiomycetes;o__Chaetothyriales_;ITS_Zotu2357	c__Eurotiomycetes;o__Chaetothyriales	0.46	*
Mature	Fungi	c__Agaricomycetes;g__Lactarius;ITS_Zotu270	c__Agaricomycetes;g__Lactarius	0.62	**
Mature	Fungi	k__Fungi__;k__Fungi____;ITS_Zotu325	k__Fungi__;k__Fungi	0.45	**
Mature	Fungi	c__Agaricomycetes;g__Athelia;ITS_Zotu392	c__Agaricomycetes;g__Athelia	0.5	**
Mature	Fungi	c__Leotiomycetes;o__Helotiales__;ITS_Zotu424	c__Leotiomycetes;o__Helotiales	0.39	*
Mature	Fungi	c__Agaricomycetes;g__Serendipita;ITS_Zotu439	c__Agaricomycetes;g__Serendipita	0.58	**
Mature	Fungi	c__Agaricomycetes;o__Agaricales__;ITS_Zotu456	c__Agaricomycetes;o__Agaricales	0.44	*
Mature	Fungi	k__Fungi__;k__Fungi____;ITS_Zotu466	k__Fungi__;k__Fungi	0.39	*
Mature	Fungi	c__Leotiomycetes;g__Hyaloscypha;ITS_Zotu467	c__Leotiomycetes;g__Hyaloscypha	0.55	*
Mature	Fungi	k__Fungi__;k__Fungi_____;ITS_Zotu563	k__Fungi__;k__Fungi	0.45	*
Mature	Fungi	c__Agaricomycetes;g__Tomentella;ITS_Zotu57	c__Agaricomycetes;g__Tomentella	0.64	***
Mature	Fungi	c__Archaeorhizomycetes;g__Archaeorhizomyces;ITS_Zotu597	c__Archaeorhizomycetes;g__Archaeorhizomyces	0.44	*
Mature	Fungi	c__Dothideomycetes;f__Venturiaceae_;ITS_Zotu619	c__Dothideomycetes;f__Venturiaceae	0.39	*
Mature	Fungi	c__Eurotiomycetes;o__Chaetothyriales__;ITS_Zotu642	c__Eurotiomycetes;o__Chaetothyriales	0.5	**
Mature	Fungi	c__Agaricomycetes;o__Agaricales;ITS_Zotu743	c__Agaricomycetes;o__Agaricales	0.45	*
Mature	Fungi	c__Agaricomycetes;o__Agaricales__;ITS_Zotu761	c__Agaricomycetes;o__Agaricales	0.62	**
Mature	Fungi	k__Fungi__;k__Fungi_____;ITS_Zotu791	k__Fungi__;k__Fungi	0.49	**
Mature	Fungi	c__Tremellomycetes;g__Phaffia;ITS_Zotu922	c__Tremellomycetes;g__Phaffia	0.45	*
Establishment	Arthropoda	c__Insecta;g__Diestramima;COI_Zotu1163	c__Insecta;g__Diestramima	0.78	***
Establishment	Arthropoda	c__Insecta;g__Petalocephala;COI_Zotu1236	c__Insecta;g__Petalocephala	0.49	*
Establishment	Arthropoda	c__Insecta;g__Neomaenas;COI_Zotu1373	c__Insecta;g__Neomaenas	0.7	***
Establishment	Arthropoda	c__Insecta;g__Taeniogonalos;COI_Zotu1378	c__Insecta;g__Taeniogonalos	0.49	*
Establishment	Arthropoda	c__Insecta;g__Phanerotoma;COI_Zotu1450	c__Insecta;g__Phanerotoma	0.45	*
Establishment	Arthropoda	c__Insecta;g__Microcerotermes;COI_Zotu1596	c__Insecta;g__Microcerotermes	0.62	**
Establishment	Arthropoda	c__Insecta;g__Sophonia;COI_Zotu1642	c__Insecta;g__Sophonia	0.78	***
Establishment	Arthropoda	c__Arachnida;g__Sphodros;COI_Zotu1730	c__Arachnida;g__Sphodros	0.83	***
Establishment	Arthropoda	c__Insecta;g__Derotettix;COI_Zotu1808	c__Insecta;g__Derotettix	0.53	*
Establishment	Arthropoda	c__Insecta;g__Setodes;COI_Zotu1877	c__Insecta;g__Setodes	0.49	*
Establishment	Arthropoda	c__Insecta;g__Stagmomantis;COI_Zotu1887	c__Insecta;g__Stagmomantis	0.49	*
Establishment	Arthropoda	c__Insecta;g__Tritoxa;COI_Zotu1967	c__Insecta;g__Tritoxa	0.6	**
Establishment	Arthropoda	c__Insecta;g__Rhyacophila;COI_Zotu1999	c__Insecta;g__Rhyacophila	0.53	*
Establishment	Arthropoda	c__Insecta;g__Lestodiplosis;COI_Zotu2095	c__Insecta;g__Lestodiplosis	0.64	**
Establishment	Arthropoda	c__Insecta;g__Phortica;COI_Zotu2157	c__Insecta;g__Phortica	0.56	**
Establishment	Arthropoda	c__Insecta;g__Neohypdonus;COI_Zotu2261	c__Insecta;g__Neohypdonus	0.53	*
Establishment	Arthropoda	c__Insecta;g__Stephanitis;COI_Zotu233	c__Insecta;g__Stephanitis	0.78	***
Establishment	Arthropoda	c__Insecta;g__Cratypedes;COI_Zotu2334	c__Insecta;g__Cratypedes	0.53	*
Establishment	Arthropoda	c__Insecta;g__Neolucia;COI_Zotu2413	c__Insecta;g__Neolucia	0.71	***
Establishment	Arthropoda	c__Insecta;g__Allotinus;COI_Zotu2539	c__Insecta;g__Allotinus	0.47	**
Establishment	Arthropoda	c__Collembola;g__Homidia;COI_Zotu2550	c__Collembola;g__Homidia	0.68	***
Establishment	Arthropoda	c__Insecta;g__Tectocoris;COI_Zotu2720	c__Insecta;g__Tectocoris	0.53	*
Establishment	Arthropoda	c__Insecta;g__Palesisa;COI_Zotu2982	c__Insecta;g__Palesisa	0.53	*
Establishment	Arthropoda	c__Insecta;g__Drino;COI_Zotu299	c__Insecta;g__Drino	0.61	**
Establishment	Arthropoda	c__Arachnida;g__Pholcus;COI_Zotu345	c__Arachnida;g__Pholcus	0.5	**
Establishment	Arthropoda	c__Insecta;g__Carabus;COI_Zotu3563	c__Insecta;g__Carabus	0.53	*
Establishment	Arthropoda	c__Insecta;g__Microcerotermes;COI_Zotu3967	c__Insecta;g__Microcerotermes	0.53	*
Establishment	Arthropoda	c__Insecta;g__Campion;COI_Zotu3971	c__Insecta;g__Campion	0.62	**
Establishment	Arthropoda	c__Insecta;g__Formica;COI_Zotu416	c__Insecta;g__Formica	0.53	*
Establishment	Arthropoda	c__Insecta;g__Myzodium;COI_Zotu4370	c__Insecta;g__Myzodium	0.55	*
Establishment	Arthropoda	c__Insecta;g__Microcerotermes;COI_Zotu442	c__Insecta;g__Microcerotermes	0.64	***
Establishment	Arthropoda	c__Insecta;g__Nomada;COI_Zotu4699	c__Insecta;g__Nomada	0.62	**
Establishment	Arthropoda	c__Arachnida;g__Centruroides;COI_Zotu4745	c__Arachnida;g__Centruroides	0.53	*
Establishment	Arthropoda	c__Insecta;g__Pyropteron;COI_Zotu4806	c__Insecta;g__Pyropteron	0.49	*
Establishment	Arthropoda	c__Arachnida;g__Nemastoma_Nemastomatidae;COI_Zotu505	c__Arachnida;g__Nemastoma_Nemastomatidae	0.67	***
Establishment	Arthropoda	c__Insecta;g__Sastragala;COI_Zotu508	c__Insecta;g__Sastragala	0.5	**
Establishment	Arthropoda	c__Diplopoda;g__Sphaeromimus;COI_Zotu5165	c__Diplopoda;g__Sphaeromimus	0.53	*
Establishment	Arthropoda	c__Insecta;f__Braconidae;COI_Zotu5191	c__Insecta;f__Braconidae	0.53	*
Establishment	Arthropoda	c__Insecta;g__Macrocentrus;COI_Zotu5233	c__Insecta;g__Macrocentrus	0.71	**
Establishment	Arthropoda	c__Insecta;g__Hypenodes;COI_Zotu558	c__Insecta;g__Hypenodes	0.53	*
Establishment	Arthropoda	c__Arachnida;g__Oppiella;COI_Zotu60	c__Arachnida;g__Oppiella	0.49	**
Establishment	Arthropoda	c__Insecta;g__Habroteleia;COI_Zotu6290	c__Insecta;g__Habroteleia	0.53	*
Establishment	Arthropoda	c__Insecta;g__Olethreutes;COI_Zotu660	c__Insecta;g__Olethreutes	0.53	*
Establishment	Arthropoda	c__Arachnida;g__Ceratozetes;COI_Zotu672	c__Arachnida;g__Ceratozetes	0.47	*
Establishment	Arthropoda	c__Collembola;g__Isotoma;COI_Zotu806	c__Collembola;g__Isotoma	0.37	*
Establishment	Arthropoda	c__Insecta;g__Menimus;COI_Zotu806	c__Insecta;g__Menimus	0.37	*
Establishment	Arthropoda	c__Insecta;g__Megalodontes;COI_Zotu896	c__Insecta;g__Megalodontes	0.67	***
Establishment	Arthropoda	c__Insecta;g__Phortica;COI_Zotu915	c__Insecta;g__Phortica	0.49	*
Establishment	Arthropoda	c__Pycnogonida;g__Callipallene;COI_Zotu936	c__Pycnogonida;g__Callipallene	0.53	*
CrownClosure	Arthropoda	c__Insecta;g__Sarcophaga;COI_Zotu1452	c__Insecta;g__Sarcophaga	0.58	**
CrownClosure	Arthropoda	c__Arachnida;g__Pyemotes;COI_Zotu1463	c__Arachnida;g__Pyemotes	0.62	**
CrownClosure	Arthropoda	c__Insecta;g__Megathymus;COI_Zotu154	c__Insecta;g__Megathymus	0.52	**
CrownClosure	Arthropoda	c__Insecta;g__Neomaenas;COI_Zotu1765	c__Insecta;g__Neomaenas	0.49	*
CrownClosure	Arthropoda	c__Arachnida;g__Paraleius;COI_Zotu1768	c__Arachnida;g__Paraleius	0.53	*
CrownClosure	Arthropoda	c__Insecta;g__Altinote;COI_Zotu1770	c__Insecta;g__Altinote	0.53	*
CrownClosure	Arthropoda	c__Insecta;g__Chalybion;COI_Zotu1785	c__Insecta;g__Chalybion	0.4	*
CrownClosure	Arthropoda	c__Collembola;g__Sinhomidia;COI_Zotu2068	c__Collembola;g__Sinhomidia	0.46	*
CrownClosure	Arthropoda	c__Insecta;f__Tachinidae;COI_Zotu2311	c__Insecta;f__Tachinidae	0.53	*
CrownClosure	Arthropoda	c__Insecta;g__Pegoplata;COI_Zotu2442	c__Insecta;g__Pegoplata	0.53	*
CrownClosure	Arthropoda	c__Insecta;g__Scorlupaster;COI_Zotu2482	c__Insecta;g__Scorlupaster	0.49	*
CrownClosure	Arthropoda	c__Insecta;g__Alesa;COI_Zotu2500	c__Insecta;g__Alesa	0.62	**
CrownClosure	Arthropoda	c__Arachnida;g__Tectocepheus;COI_Zotu2835	c__Arachnida;g__Tectocepheus	0.62	**
CrownClosure	Arthropoda	c__Insecta;g__Tetanocera;COI_Zotu2837	c__Insecta;g__Tetanocera	0.53	*
CrownClosure	Arthropoda	c__Insecta;g__Erythemis;COI_Zotu2864	c__Insecta;g__Erythemis	0.53	*
CrownClosure	Arthropoda	c__Insecta;g__Svenartia;COI_Zotu3085	c__Insecta;g__Svenartia	0.42	*
CrownClosure	Arthropoda	c__Collembola;g__Folsomia;COI_Zotu326	c__Collembola;g__Folsomia	0.37	*
CrownClosure	Arthropoda	c__Insecta;g__Bradysia;COI_Zotu34	c__Insecta;g__Bradysia	0.53	*
CrownClosure	Arthropoda	c__Insecta;g__Eois;COI_Zotu3421	c__Insecta;g__Eois	0.49	*
CrownClosure	Arthropoda	c__Arachnida;g__Carabodes;COI_Zotu4366	c__Arachnida;g__Carabodes	0.44	*
CrownClosure	Arthropoda	c__Insecta;g__Resseliella;COI_Zotu487	c__Insecta;g__Resseliella	0.42	*
CrownClosure	Arthropoda	c__Insecta;g__Paracaloptenus;COI_Zotu490	c__Insecta;g__Paracaloptenus	0.6	***
CrownClosure	Arthropoda	c__Insecta;g__Bradysia;COI_Zotu52	c__Insecta;g__Bradysia	0.53	*
CrownClosure	Arthropoda	c__Insecta;g__Aprionus;COI_Zotu5333	c__Insecta;g__Aprionus	0.53	*
CrownClosure	Arthropoda	c__Insecta;g__Taeniapion;COI_Zotu5914	c__Insecta;g__Taeniapion	0.53	*
CrownClosure	Arthropoda	c__Arachnida;g__Oppiella;COI_Zotu604	c__Arachnida;g__Oppiella	0.4	*
CrownClosure	Arthropoda	c__Insecta;g__Cimberis;COI_Zotu6654	c__Insecta;g__Cimberis	0.53	*
CrownClosure	Arthropoda	c__Insecta;g__Diamesa;COI_Zotu780	c__Insecta;g__Diamesa	0.49	**
CrownClosure	Arthropoda	c__Insecta;g__Daplasa;COI_Zotu954	c__Insecta;g__Daplasa	0.53	*
EarlyStageThinning	Arthropoda	c__Insecta;g__Chonosia;COI_Zotu111	c__Insecta;g__Chonosia	0.39	*
EarlyStageThinning	Arthropoda	c__Arachnida;g__Archidispus;COI_Zotu180	c__Arachnida;g__Archidispus	0.36	*
EarlyStageThinning	Arthropoda	c__Insecta;g__Tabanus;COI_Zotu1981	c__Insecta;g__Tabanus	0.52	**
EarlyStageThinning	Arthropoda	c__Arachnida;g__Scheloribates;COI_Zotu2035	c__Arachnida;g__Scheloribates	0.46	*
EarlyStageThinning	Arthropoda	c__Collembola;g__Sinhomidia;COI_Zotu2087	c__Collembola;g__Sinhomidia	0.58	**
EarlyStageThinning	Arthropoda	c__Arachnida;g__Scheloribates;COI_Zotu2198	c__Arachnida;g__Scheloribates	0.45	*
EarlyStageThinning	Arthropoda	c__Insecta;g__Graptopsaltria;COI_Zotu229	c__Insecta;g__Graptopsaltria	0.38	*
EarlyStageThinning	Arthropoda	c__Arachnida;g__Heminothrus;COI_Zotu2327	c__Arachnida;g__Heminothrus	0.44	*
EarlyStageThinning	Arthropoda	c__Insecta;g__Scotinophara;COI_Zotu2373	c__Insecta;g__Scotinophara	0.58	**
EarlyStageThinning	Arthropoda	c__Arachnida;g__Pseudopygmephorellus;COI_Zotu2615	c__Arachnida;g__Pseudopygmephorellus	0.53	*
EarlyStageThinning	Arthropoda	c__Arachnida;g__Ceratoppia;COI_Zotu280	c__Arachnida;g__Ceratoppia	0.37	*
EarlyStageThinning	Arthropoda	c__Insecta;g__Pedionis;COI_Zotu3035	c__Insecta;g__Pedionis	0.55	*
EarlyStageThinning	Arthropoda	c__Collembola;g__Deutonura;COI_Zotu3584	c__Collembola;g__Deutonura	0.49	*
EarlyStageThinning	Arthropoda	c__Insecta;g__Korscheltellus;COI_Zotu3584	c__Insecta;g__Korscheltellus	0.49	*
EarlyStageThinning	Arthropoda	c__Insecta;g__Contarinia;COI_Zotu419	c__Insecta;g__Contarinia	0.53	*
EarlyStageThinning	Arthropoda	c__Arachnida;g__Scheloribates;COI_Zotu4744	c__Arachnida;g__Scheloribates	0.43	*
EarlyStageThinning	Arthropoda	c__Insecta;g__Lestodiplosis;COI_Zotu5084	c__Insecta;g__Lestodiplosis	0.62	**
EarlyStageThinning	Arthropoda	c__Insecta;g__Megalodontes;COI_Zotu5297	c__Insecta;g__Megalodontes	0.46	*
EarlyStageThinning	Arthropoda	c__Insecta;g__Malgasia;COI_Zotu623	c__Insecta;g__Malgasia	0.43	*
EarlyStageThinning	Arthropoda	c__Insecta;g__Lestodiplosis;COI_Zotu712	c__Insecta;g__Lestodiplosis	0.53	*
EarlyStageThinning	Arthropoda	c__Arachnida;g__Trhypochthonius;COI_Zotu92	c__Arachnida;g__Trhypochthonius	0.36	*
EarlyStageThinning	Arthropoda	c__Insecta;g__Petalocephala;COI_Zotu952	c__Insecta;g__Petalocephala	0.47	**
LateStageThinning	Arthropoda	c__Insecta;g__Cotesia;COI_Zotu1048	c__Insecta;g__Cotesia	0.78	***
LateStageThinning	Arthropoda	c__Insecta;g__Goeracea;COI_Zotu1076	c__Insecta;g__Goeracea	0.71	**
LateStageThinning	Arthropoda	c__Insecta;g__Pristiphora;COI_Zotu1123	c__Insecta;g__Pristiphora	0.76	***
LateStageThinning	Arthropoda	c__Insecta;g__Micropygomyia;COI_Zotu1126	c__Insecta;g__Micropygomyia	0.45	*
LateStageThinning	Arthropoda	c__Insecta;g__Apiochaeta;COI_Zotu1142	c__Insecta;g__Apiochaeta	0.94	***
LateStageThinning	Arthropoda	c__Insecta;o__Hemiptera;COI_Zotu1147	c__Insecta;o__Hemiptera	0.89	***
LateStageThinning	Arthropoda	c__Arachnida;g__Moritzoppia;COI_Zotu1151	c__Arachnida;g__Moritzoppia	0.83	***
LateStageThinning	Arthropoda	c__Arachnida;g__Archidispus;COI_Zotu1251	c__Arachnida;g__Archidispus	0.51	*
LateStageThinning	Arthropoda	c__Insecta;g__Neotelphusa;COI_Zotu133	c__Insecta;g__Neotelphusa	0.4	*
LateStageThinning	Arthropoda	c__Insecta;g__Lathrobium;COI_Zotu15	c__Insecta;g__Lathrobium	0.47	*
LateStageThinning	Arthropoda	c__Insecta;g__Altinote;COI_Zotu158	c__Insecta;g__Altinote	0.49	*
LateStageThinning	Arthropoda	c__Collembola;g__Lepidocyrtus;COI_Zotu162	c__Collembola;g__Lepidocyrtus	0.67	***
LateStageThinning	Arthropoda	c__Insecta;g__Myennis;COI_Zotu164	c__Insecta;g__Myennis	0.55	**
LateStageThinning	Arthropoda	c__Arachnida;g__Moritzoppia;COI_Zotu169	c__Arachnida;g__Moritzoppia	0.83	***
LateStageThinning	Arthropoda	c__Collembola;g__Pseudanurophorus;COI_Zotu1829	c__Collembola;g__Pseudanurophorus	0.51	*
LateStageThinning	Arthropoda	c__Insecta;g__Lestodiplosis;COI_Zotu185	c__Insecta;g__Lestodiplosis	0.49	*
LateStageThinning	Arthropoda	c__Arachnida;g__Oppiella;COI_Zotu186	c__Arachnida;g__Oppiella	0.47	*
LateStageThinning	Arthropoda	c__Insecta;g__Atractodes;COI_Zotu1895	c__Insecta;g__Atractodes	0.53	*
LateStageThinning	Arthropoda	c__Insecta;g__undef_Phoridae;COI_Zotu1918	c__Insecta;g__undef_Phoridae	0.76	***
LateStageThinning	Arthropoda	c__Arachnida;g__Oppiella;COI_Zotu196	c__Arachnida;g__Oppiella	0.64	***
LateStageThinning	Arthropoda	c__Insecta;g__Monoctonus;COI_Zotu2033	c__Insecta;g__Monoctonus	0.51	*
LateStageThinning	Arthropoda	c__Arachnida;g__Phthiracarus;COI_Zotu205	c__Arachnida;g__Phthiracarus	0.45	*
LateStageThinning	Arthropoda	c__Collembola;g__Tomocerus;COI_Zotu2203	c__Collembola;g__Tomocerus	0.53	*
LateStageThinning	Arthropoda	c__Arachnida;g__Heminothrus;COI_Zotu221	c__Arachnida;g__Heminothrus	0.47	*
LateStageThinning	Arthropoda	c__Arachnida;g__Suctobelbella;COI_Zotu2305	c__Arachnida;g__Suctobelbella	0.45	*
LateStageThinning	Arthropoda	c__Insecta;f__Ulidiidae;COI_Zotu2314	c__Insecta;f__Ulidiidae	0.45	*
LateStageThinning	Arthropoda	c__Insecta;g__Phanerotoma;COI_Zotu2443	c__Insecta;g__Phanerotoma	0.58	**
LateStageThinning	Arthropoda	c__Arachnida;g__Microbisium;COI_Zotu2507	c__Arachnida;g__Microbisium	0.53	**
LateStageThinning	Arthropoda	c__Insecta;g__Neohirasea;COI_Zotu2532	c__Insecta;g__Neohirasea	0.43	*
LateStageThinning	Arthropoda	c__Collembola;g__Entomobrya;COI_Zotu259	c__Collembola;g__Entomobrya	0.64	***
LateStageThinning	Arthropoda	c__Arachnida;g__Damon;COI_Zotu2604	c__Arachnida;g__Damon	0.64	**
LateStageThinning	Arthropoda	c__Arachnida;g__Moritzoppia;COI_Zotu2699	c__Arachnida;g__Moritzoppia	0.67	**
LateStageThinning	Arthropoda	c__Arachnida;g__Leptoneta;COI_Zotu2746	c__Arachnida;g__Leptoneta	0.47	*
LateStageThinning	Arthropoda	c__Arachnida;g__Myocoptes;COI_Zotu2746	c__Arachnida;g__Myocoptes	0.47	*
LateStageThinning	Arthropoda	c__Insecta;g__Perissolestes;COI_Zotu294	c__Insecta;g__Perissolestes	0.67	***
LateStageThinning	Arthropoda	c__Branchiopoda;g__Camptocercus;COI_Zotu297	c__Branchiopoda;g__Camptocercus	0.56	**
LateStageThinning	Arthropoda	c__Insecta;g__Corynoptera;COI_Zotu3006	c__Insecta;g__Corynoptera	0.71	**
LateStageThinning	Arthropoda	c__Insecta;g__Prosopigastra;COI_Zotu3006	c__Insecta;g__Prosopigastra	0.71	**
LateStageThinning	Arthropoda	c__Insecta;g__Contarinia;COI_Zotu3068	c__Insecta;g__Contarinia	0.58	*
LateStageThinning	Arthropoda	c__Insecta;g__Myrmica;COI_Zotu313	c__Insecta;g__Myrmica	0.78	***
LateStageThinning	Arthropoda	c__Insecta;g__Glyptapanteles;COI_Zotu334	c__Insecta;g__Glyptapanteles	0.83	***
LateStageThinning	Arthropoda	c__Insecta;g__Clinocentrus;COI_Zotu369	c__Insecta;g__Clinocentrus	0.88	***
LateStageThinning	Arthropoda	c__Arachnida;g__Oribatodes;COI_Zotu4146	c__Arachnida;g__Oribatodes	0.53	*
LateStageThinning	Arthropoda	c__Insecta;g__Spurgia;COI_Zotu417	c__Insecta;g__Spurgia	0.49	**
LateStageThinning	Arthropoda	c__Insecta;g__Temnoplectron;COI_Zotu425	c__Insecta;g__Temnoplectron	0.78	***
LateStageThinning	Arthropoda	c__Insecta;g__Scoloposcelis;COI_Zotu4457	c__Insecta;g__Scoloposcelis	0.53	*
LateStageThinning	Arthropoda	c__Insecta;g__Dasineura;COI_Zotu455	c__Insecta;g__Dasineura	0.53	*
LateStageThinning	Arthropoda	c__Insecta;g__Anaretella;COI_Zotu463	c__Insecta;g__Anaretella	0.88	***
LateStageThinning	Arthropoda	c__Arachnida;g__Moritzoppia;COI_Zotu479	c__Arachnida;g__Moritzoppia	0.56	**
LateStageThinning	Arthropoda	c__Insecta;g__Resseliella;COI_Zotu5115	c__Insecta;g__Resseliella	0.53	*
LateStageThinning	Arthropoda	c__Arachnida;g__Moritzoppia;COI_Zotu5360	c__Arachnida;g__Moritzoppia	0.53	*
LateStageThinning	Arthropoda	c__Insecta;g__Quedius;COI_Zotu574	c__Insecta;g__Quedius	0.66	**
LateStageThinning	Arthropoda	c__Insecta;g__Cymatodera;COI_Zotu589	c__Insecta;g__Cymatodera	0.4	*
LateStageThinning	Arthropoda	c__Arachnida;g__Neogymnobates;COI_Zotu594	c__Arachnida;g__Neogymnobates	0.55	**
LateStageThinning	Arthropoda	c__Arachnida;g__Moritzoppia;COI_Zotu603	c__Arachnida;g__Moritzoppia	0.4	*
LateStageThinning	Arthropoda	c__Arachnida;g__Oreonetides;COI_Zotu6039	c__Arachnida;g__Oreonetides	0.58	*
LateStageThinning	Arthropoda	c__Arachnida;g__Nothrus;COI_Zotu611	c__Arachnida;g__Nothrus	0.53	**
LateStageThinning	Arthropoda	c__Arachnida;g__Phthiracarus;COI_Zotu7	c__Arachnida;g__Phthiracarus	0.51	**
LateStageThinning	Arthropoda	c__Insecta;g__Timandromorpha;COI_Zotu762	c__Insecta;g__Timandromorpha	0.41	*
LateStageThinning	Arthropoda	c__Arachnida;g__Neogymnobates;COI_Zotu795	c__Arachnida;g__Neogymnobates	0.49	*
LateStageThinning	Arthropoda	c__Insecta;g__Malgasia;COI_Zotu843	c__Insecta;g__Malgasia	0.64	***
LateStageThinning	Arthropoda	c__Insecta;g__Dichelonyx;COI_Zotu881	c__Insecta;g__Dichelonyx	0.53	*
LateStageThinning	Arthropoda	c__Insecta;g__Chrysoperla;COI_Zotu916	c__Insecta;g__Chrysoperla	0.43	*
LateStageThinning	Arthropoda	c__Insecta;g__Myrmica;COI_Zotu943	c__Insecta;g__Myrmica	0.51	*
LateStageThinning	Arthropoda	c__Insecta;g__Carabus;COI_Zotu953	c__Insecta;g__Carabus	0.62	**
LateStageThinning	Arthropoda	c__Insecta;g__Actinote;COI_Zotu962	c__Insecta;g__Actinote	0.47	*
LateStageThinning	Arthropoda	c__Arachnida;g__Caraboacarus;COI_Zotu962	c__Arachnida;g__Caraboacarus	0.47	*
Mature	Arthropoda	c__Insecta;g__Drepanosticta;COI_Zotu1131	c__Insecta;g__Drepanosticta	0.62	**
Mature	Arthropoda	c__Arachnida;g__Ceratozetes;COI_Zotu1195	c__Arachnida;g__Ceratozetes	0.71	**
Mature	Arthropoda	c__Insecta;g__Autochton;COI_Zotu1202	c__Insecta;g__Autochton	0.53	*
Mature	Arthropoda	c__Insecta;g__Compterosmittia;COI_Zotu1253	c__Insecta;g__Compterosmittia	0.62	**
Mature	Arthropoda	c__Arachnida;g__Ceratozetes;COI_Zotu130	c__Arachnida;g__Ceratozetes	0.67	***
Mature	Arthropoda	c__Arachnida;g__Moritzoppia;COI_Zotu1355	c__Arachnida;g__Moritzoppia	0.53	*
Mature	Arthropoda	c__Insecta;g__Winthemia;COI_Zotu147	c__Insecta;g__Winthemia	0.42	*
Mature	Arthropoda	c__Collembola;g__Zhuqinia;COI_Zotu1704	c__Collembola;g__Zhuqinia	0.51	*
Mature	Arthropoda	c__Collembola;g__Entomobrya;COI_Zotu1705	c__Collembola;g__Entomobrya	0.4	*
Mature	Arthropoda	c__Insecta;g__Anastrepha;COI_Zotu1722	c__Insecta;g__Anastrepha	0.47	*
Mature	Arthropoda	c__Insecta;g__Poecilocoris;COI_Zotu1984	c__Insecta;g__Poecilocoris	0.55	*
Mature	Arthropoda	c__Insecta;g__Inocellia;COI_Zotu2123	c__Insecta;g__Inocellia	0.62	**
Mature	Arthropoda	c__Insecta;g__Petamella;COI_Zotu2486	c__Insecta;g__Petamella	0.42	*
Mature	Arthropoda	c__Insecta;g__Acodiplosis;COI_Zotu256	c__Insecta;g__Acodiplosis	0.64	**
Mature	Arthropoda	c__Arachnida;g__Moritzoppia;COI_Zotu2633	c__Arachnida;g__Moritzoppia	0.59	**
Mature	Arthropoda	c__Insecta;g__Diolcogaster;COI_Zotu2811	c__Insecta;g__Diolcogaster	0.53	*
Mature	Arthropoda	c__Arachnida;g__Oribatodes;COI_Zotu2925	c__Arachnida;g__Oribatodes	0.53	*
Mature	Arthropoda	c__Arachnida;g__Didymocentrus;COI_Zotu328	c__Arachnida;g__Didymocentrus	0.42	*
Mature	Arthropoda	c__Insecta;g__Macrophya;COI_Zotu3307	c__Insecta;g__Macrophya	0.53	*
Mature	Arthropoda	c__Insecta;g__Aprionus;COI_Zotu3534	c__Insecta;g__Aprionus	0.53	*
Mature	Arthropoda	c__Arachnida;g__Gymnodamaeus;COI_Zotu3727	c__Arachnida;g__Gymnodamaeus	0.53	*
Mature	Arthropoda	c__Arachnida;g__Diplocentrus;COI_Zotu3763	c__Arachnida;g__Diplocentrus	0.44	*
Mature	Arthropoda	c__Malacostraca;g__Orconectes;COI_Zotu4115	c__Malacostraca;g__Orconectes	0.62	**
Mature	Arthropoda	c__Collembola;g__Entomobrya;COI_Zotu484	c__Collembola;g__Entomobrya	0.51	**
Mature	Arthropoda	c__Malacostraca;g__Orconectes;COI_Zotu5547	c__Malacostraca;g__Orconectes	0.53	*
Mature	Arthropoda	c__Collembola;g__Zhuqinia;COI_Zotu651	c__Collembola;g__Zhuqinia	0.61	***
Mature	Arthropoda	c__Insecta;g__Winthemia;COI_Zotu655	c__Insecta;g__Winthemia	0.53	*
Mature	Arthropoda	c__Arachnida;g__Paralamellobates;COI_Zotu657	c__Arachnida;g__Paralamellobates	0.44	*
Mature	Arthropoda	c__Insecta;g__Gudanga;COI_Zotu659	c__Insecta;g__Gudanga	0.51	**
Mature	Arthropoda	c__Insecta;g__Macaria;COI_Zotu74	c__Insecta;g__Macaria	0.62	**
Mature	Arthropoda	c__Insecta;g__Paulinia;COI_Zotu822	c__Insecta;g__Paulinia	0.53	*
Mature	Arthropoda	c__Insecta;f__Cicadidae;COI_Zotu891	c__Insecta;f__Cicadidae	0.43	*
Mature	Arthropoda	c__Insecta;g__Sinocapritermes;COI_Zotu911	c__Insecta;g__Sinocapritermes	0.41	*
